# Supplementary material for: The association between triglycerides and ectopic fat obesity: An inverted U-shaped curve
Source: PLoS One. 2020 Nov 30;15(11):e0243068. doi: 10.1371/journal.pone.0243068 (PMC7703893; doi:10.1371/journal.pone.0243068)
Supplement: S1 File — (ZIP) [file pone.0243068.s005.zip › All relevant data.xlsx]

## Sheet: Sheet 1
ID	Sex, 1:Men, 2:Women	Age	Fatty liver	ALT,IU/L	AST,IU/L	Body Weight, kg	Habit of exercise 0/1	GGT,IU/L	HDL-cholesterol, mmol/L	Total Cholesterol, mmol/L	Triglycerides, mmol/L	HbA1c, %	Drinking status	Smoking status	Fasting plasma glucose, mg/dl	Fasting plasma glucose, mmol/L	Systolic blood pressure, mmHg	Diastolic blood pressure, mmHg	BMI, kg/m2	Waist circumference(WC), cm	WC≥90 in Men, ≥80 in Women 0/1
1	0	39	0	12	17	50.7	0	7	1.08612	4.37034	0.68869	5	1	1	71	3.94121	88	55	18.8964	68.8	0
2	0	51	0	11	14	55.4	0	17	1.59815	5.66334	0.55321	5.1	1	3	88	4.88488	98.5	65	21.2668	74.5	0
4	1	45	1	20	20	62.1	0	24	1.13784	6.90462	1.9193	5.7	3	3	107	5.93957	140	91.5	21.4626	76	0
6	1	36	0	8	14	50.2	0	9	1.52315	4.21518	0.39515	5	1	3	98	5.43998	92	56	16.4294	62.5	0
7	0	41	0	15	11	52.5	0	12	1.78175	5.01684	0.58708	4.8	1	1	87	4.82937	104.5	67	21.3534	67.2	0
12	0	60	0	12	16	47.3	1	8	1.32145	7.13736	0.95965	4.8	1	1	91	5.05141	104.5	53	21.0222	70.5	0
13	0	44	0	14	13	52.9	0	19	0.912858	4.75824	0.84675	4.9	1	3	91	5.05141	137	87.5	18.7652	72	0
14	0	45	0	9	13	62.4	0	5	1.72745	4.68066	0.47418	4.5	1	1	96	5.32896	105.5	67.5	25.0594	72.2	0
15	0	64	0	21	25	42.9	0	17	1.94726	5.5599	0.6774	5.7	1	1	76	4.21876	102	62.5	18.2785	65.5	0
16	0	53	0	19	20	45.7	1	16	1.63435	5.01684	0.7903	4.6	1	1	82	4.55182	111	72	16.95	61.3	0
17	1	44	0	20	20	70.9	0	21	1.75848	7.29252	1.09513	5.2	3	2	103	5.71753	116	72.5	23.5531	80	0
19	0	62	0	16	18	66.6	0	12	1.85675	4.99098	0.72256	5.1	2	1	97	5.38447	118.5	76.5	24.2273	82.6	1
21	1	67	1	23	15	75.2	0	18	0.987852	5.19786	4.54987	5.2	4	2	108	5.99508	129	85.5	26.392	90	1
23	1	52	1	25	26	75.2	0	18	1.25938	3.98244	1.06126	5.656	1	1	100	5.551	150.5	90.5	23.9492	85.3	0
24	1	60	0	19	13	64.6	0	31	1.28524	4.75824	0.75643	4.9	1	2	91	5.05141	152	94.5	23.9017	83	0
25	0	50	0	23	25	42.1	0	24	1.98346	6.18054	1.29835	4.7	1	1	78	4.32978	95.5	64	17.7979	62	0
26	1	45	0	16	9	62.3	0	13	1.49212	5.9478	0.76772	5	1	3	95	5.27345	101.5	68.5	20.6961	72.5	0
27	1	55	0	19	17	63.8	0	16	1.01888	4.99098	1.21932	4.8	2	2	88	4.88488	109.5	71	23.721	83	0
32	1	64	0	10	14	56.1	0	15	1.26197	5.09442	0.59837	4.8	1	2	89	4.94039	113	66.5	18.7444	74.5	0
33	1	55	0	18	16	66.2	1	19	1.16629	7.2408	1.15158	5.4	1	2	92	5.10692	103	68	22.7457	83.6	0
34	0	49	0	11	19	49.4	1	6	1.91105	5.50818	0.75643	5.7	1	1	75	4.16325	97.5	55.5	19.7136	66	0
35	1	45	1	33	19	78.5	0	44	1.98605	8.45622	2.31445	6.1	4	2	103	5.71753	126.5	83	27.2588	94	1
37	1	56	0	20	18	58.1	1	12	1.04216	4.2669	1.17416	4.6	1	2	94	5.21794	103	68	19.548	75	0
38	1	52	0	19	18	55.3	0	20	1.03699	5.06856	1.41125	4.7	2	3	98	5.43998	114.5	74.5	20.141	72.8	0
42	1	73	0	24	30	58.9	0	11	1.60332	4.5255	0.40644	5.2	3	2	98	5.43998	98	56	20.8936	82	0
43	1	56	0	14	14	69.7	0	13	1.99639	5.06856	0.47418	5	2	1	106	5.88406	118.5	78	22.1226	81.5	0
44	1	56	0	33	27	72.1	1	18	1.1275	7.21494	1.89672	5.4	1	2	105	5.82855	137	86	26.1334	86	0
45	1	55	0	19	13	63.1	0	27	1.6628	4.93926	1.04997	4.5	4	2	96	5.32896	127.5	80.5	23.6913	91.2	1
48	1	48	0	27	19	65.3	0	19	1.58005	5.50818	0.95965	4.7	1	3	88	4.88488	111.5	75.5	24.6077	85.8	0
49	0	50	0	15	13	45.5	1	13	1.51281	5.8185	0.84675	4.9	1	1	83	4.60733	120.5	72.5	18.6726	62.2	0
51	1	59	0	24	24	67.8	0	15	1.27231	4.73238	0.82417	5.1	1	1	91	5.05141	113.5	74	22.0379	82.7	0
53	1	55	0	17	13	61.8	0	17	1.33696	5.99952	0.74514	4.9	1	3	93	5.16243	104	70.5	22.7273	76.6	0
54	1	50	1	25	18	62.9	0	25	1.17146	5.79264	1.78382	5.1	1	3	95	5.27345	130.5	80.5	23.9674	84.2	0
55	1	46	1	61	22	72.8	0	112	1.29559	5.99952	1.41125	5.1	1	1	92	5.10692	109.5	68	23.5556	88.5	0
56	0	52	0	30	24	57.9	0	47	1.43264	7.08564	0.99352	5.4	1	1	97	5.38447	149	94.5	26.3267	79.5	0
59	1	52	0	9	12	65.1	0	9	1.11974	4.86168	1.93059	5.2	1	2	94	5.21794	108	75	22.7933	83	0
61	1	48	0	14	13	64.7	1	20	1.65504	5.50818	2.19026	4.9	3	2	96	5.32896	120.5	78.5	22.2826	73.2	0
63	1	45	1	22	8	70.5	0	20	0.86631	5.06856	2.38219	5	1	2	87	4.82937	126.5	74	26.3726	92.6	1
66	1	65	0	22	21	70.6	0	18	0.837864	5.09442	1.5806	5.5	3	3	94	5.21794	90	59.5	26.0582	97	1
67	1	63	1	24	20	49.7	1	29	1.90588	6.18054	1.29835	5.1	1	2	96	5.32896	131.5	85	19.5605	75.6	0
69	1	47	0	25	17	73.4	0	30	0.837864	4.21518	1.04997	4.4	4	3	92	5.10692	107	70	23.7768	86	0
70	1	53	1	35	23	64.1	0	18	1.31369	4.75824	1.50157	4.7	1	1	79	4.38529	122	71.5	22.6572	84.3	0
72	1	55	1	44	20	61.4	0	21	1.19732	5.58576	1.04997	5.6	2	2	96	5.32896	106	71	21.7287	90	1
75	0	64	1	40	28	57.6	0	10	1.13525	5.58576	1.20803	5.1	1	1	95	5.27345	96.5	63	21.9479	80.6	1
77	1	53	0	15	12	67.3	1	19	1.57229	3.51696	0.48547	4.9	1	2	93	5.16243	135.5	81.5	22.2544	83	0
78	1	73	0	21	22	53.5	1	21	2.86529	5.35302	0.21451	5.2	1	2	90	4.9959	125	72	21.9276	71.5	0
79	0	54	0	12	13	46.6	0	14	1.57229	5.58576	0.74514	5.2	1	1	93	5.16243	133.5	83.5	19.726	67	0
80	1	46	1	24	30	72.4	0	129	1.14301	5.27544	1.06126	5.8	4	3	108	5.99508	129	85.5	25.6519	83.8	0
82	1	41	1	130	75	87.2	0	70	1.07836	7.26666	3.56764	5.6	1	2	104	5.77304	129	85.5	29.7863	101	1
83	1	45	1	61	30	74.6	0	92	1.293	5.89608	1.0161	4.9	4	3	90	4.9959	112	69	24.0558	86.8	0
85	1	46	0	20	21	57.1	0	14	1.61884	4.49964	0.93707	5.5	4	3	93	5.16243	97	63.5	17.1439	69	0
86	1	40	0	15	14	68.6	0	19	1.18697	4.5255	0.74514	4.7	3	3	96	5.32896	95	60.5	21.8472	81.2	0
87	1	42	0	34	17	68.8	0	16	1.15336	5.74092	0.82417	4.8	1	1	91	5.05141	100.5	63	24.232	84	0
88	1	46	0	25	39	86.5	0	17	1.13784	4.96512	0.73385	4.7	2	3	90	4.9959	116	69.5	26.9967	93.8	1
89	1	40	0	14	14	72.4	0	25	0.848208	3.6204	0.4516	5.6	1	1	108	5.99508	135	82	24.6731	85	0
90	1	50	1	25	17	68.9	0	38	1.34472	5.27544	1.14029	6	1	1	101	5.60651	120.5	78.5	22.4723	84	0
93	1	46	1	31	15	69.1	0	49	0.739596	4.99098	3.0483	4.8	1	2	86	4.77386	119.5	73	25.3197	84.2	0
94	1	45	1	22	16	64.5	0	23	1.13784	7.47354	1.45641	5.2	1	1	93	5.16243	101.5	63	24.7601	82.7	0
97	1	55	0	11	15	72.9	0	17	0.98268	4.2669	0.62095	5.6	1	1	96	5.32896	121.5	82	25.4941	80.2	0
98	1	72	0	20	23	63.1	0	15	1.46109	5.58576	0.53063	4.6	1	1	87	4.82937	118.5	73	24.4951	88.2	0
99	1	60	0	18	20	68.2	0	15	1.04992	5.19786	1.15158	4.9	1	3	89	4.94039	115.5	71.5	22.6823	82	0
100	0	49	0	11	12	50.7	0	9	1.04733	4.88754	0.60966	4.6	1	1	86	4.77386	99	59	23.1465	72.5	0
101	1	51	0	23	20	61.5	0	15	0.824934	4.16346	2.17897	5.4	1	2	95	5.27345	89	59	21.4566	86	0
102	1	53	0	11	13	57.6	0	20	1.43006	5.5599	1.23061	4.9	2	3	87	4.82937	119	73	21.3637	71.6	0
105	1	53	0	25	16	66.7	0	21	1.01113	4.6548	1.45641	5.5	1	3	96	5.32896	120.5	74	23.5202	77.5	0
107	1	61	0	18	13	73.2	0	26	0.87924	3.879	1.3548	4.9	2	2	103	5.71753	136	85.5	26.6604	84	0
108	1	56	0	20	19	61	0	17	1.16887	4.86168	1.41125	5.2	1	3	92	5.10692	115	77.5	21.2069	78	0
111	0	44	0	16	18	62.8	1	11	1.21025	5.84436	1.00481	5.7	1	1	95	5.27345	127	74.5	23.0112	80	1
113	1	74	0	10	17	62.8	1	10	0.897342	5.19786	1.18545	5.1	1	2	90	4.9959	135	86.5	22.8174	88.1	0
115	1	38	1	70	26	74.4	0	16	1.04474	5.50818	1.25319	4.7	1	1	95	5.27345	109.5	68	23.4819	82.3	0
117	0	55	0	14	17	57.9	0	9	1.67314	5.79264	0.76772	5.4	1	1	90	4.9959	130.5	81	24.2561	77	0
120	0	52	0	14	15	55.9	0	12	1.60073	5.92194	0.38386	5.5	1	1	93	5.16243	91	59.5	21.7272	68	0
121	0	60	0	18	16	57	0	15	1.45075	4.60308	0.53063	5.4	1	1	92	5.10692	133.5	83	22.49	84.8	1
122	1	55	0	15	13	48.6	0	29	1.35248	4.96512	0.65482	4.6	2	3	85	4.71835	107	63	16.4661	69	0
123	1	54	1	18	15	68	1	20	0.726666	4.7841	2.98056	5.4	1	2	99	5.49549	125.5	80	24.529	83.5	0
124	1	51	0	23	24	74.7	1	34	1.72486	5.53404	0.74514	5.1	2	2	101	5.60651	113	70.5	25.9698	87.5	0
125	1	58	1	20	17	75.3	0	28	1.04733	4.60308	2.65315	5.4	1	2	95	5.27345	143	93	26.6477	97	1
127	0	49	0	20	18	53.7	0	7	1.88778	4.93926	0.44031	4.5	1	1	79	4.38529	111	74	21.0554	65.5	0
128	1	42	0	14	12	72.2	0	13	1.41713	4.83582	0.71127	4.7	1	2	98	5.43998	118	80.5	23.2819	78.5	0
129	0	37	0	14	12	46.2	0	14	2.17483	4.31862	0.38386	5	1	1	88	4.88488	97.5	59.5	18.9599	61.3	0
132	1	40	0	25	27	65.4	1	38	1.70676	5.87022	0.62095	5.7	4	1	101	5.60651	111.5	64	24.3159	80.5	0
135	1	55	0	19	17	44.8	0	11	1.28783	5.06856	0.59837	5.7	1	3	95	5.27345	110.5	76.5	17.2191	65	0
137	1	47	1	24	16	68.8	0	14	0.990438	5.45646	1.61447	5.2	1	3	106	5.88406	119	80	25.2403	81.7	0
138	1	51	1	23	22	79.3	0	14	1.48178	4.9134	0.63224	5.146	1	1	101	5.60651	135.5	83	23.993	88	0
139	0	62	0	10	10	52.3	1	8	1.89295	5.74092	0.98223	5.4	1	3	102	5.66202	129.5	81	21.7409	73.5	0
141	0	53	0	14	17	51.2	0	9	1.65763	5.35302	0.5645	5	1	1	83	4.60733	94	63	20.2269	69	0
143	1	40	0	26	24	61.7	0	20	1.5516	4.80996	1.07255	5	1	2	96	5.32896	111	69.5	19.8735	77.7	0
144	1	40	0	20	15	67.2	0	61	0.915444	5.24958	1.62576	4.6	3	2	102	5.66202	129	82	22.4272	85	0
146	0	57	0	21	24	50.4	1	13	1.50505	6.36156	0.39515	4.8	1	1	88	4.88488	105.5	63.5	21.3901	71.5	0
149	0	42	0	19	16	48.7	0	8	1.26714	6.49086	1.70479	4.5	1	3	75	4.16325	83.5	45.5	18.3973	64	0
150	1	43	0	35	18	64.8	0	20	0.871482	5.53404	1.42254	4.8	1	1	85	4.71835	106	62.5	21.5763	83	0
151	1	55	0	16	22	59.1	0	27	1.54384	3.93072	0.73385	5.1	4	3	99	5.49549	130	77.5	22.1081	76	0
152	1	43	0	23	23	60.3	0	13	1.37834	6.15468	1.29835	5	1	3	88	4.88488	89.5	54.5	20.816	76	0
153	1	44	0	19	17	60.5	0	24	1.6809	4.34448	0.81288	5	2	3	106	5.88406	97	65.5	21.7713	76.3	0
155	1	43	0	25	17	64	1	17	1.57487	4.75824	0.42902	5.5	1	1	99	5.49549	117	70.5	24.7211	76.5	0
156	1	52	0	16	17	65.8	1	17	1.6628	5.37888	1.19674	5.248	1	3	92	5.10692	113	75	22.8757	80.3	0
157	1	54	0	29	17	63.9	0	9	0.951648	5.74092	1.70479	5.5	1	2	89	4.94039	95.5	61.5	21.6751	81.1	0
158	1	54	1	35	25	66.6	0	56	1.46109	5.89608	1.61447	5.5	2	2	102	5.66202	148	94	23.6251	89.5	0
159	1	50	1	39	12	73.9	0	25	1.21542	6.28398	2.20155	5.6	1	2	105	5.82855	128.5	81.5	24.6632	87.8	0
161	0	55	0	13	14	46	0	9	1.46626	5.19786	0.58708	5.4	1	1	91	5.05141	113.5	74.5	19.472	64.3	0
162	0	55	0	12	13	56.6	0	35	1.62918	5.58576	0.98223	4.9	2	1	105	5.82855	147	97.5	25.91	78.4	0
164	0	63	0	28	26	44.8	0	26	1.40678	4.93926	0.44031	5.248	1	1	86	4.77386	120	73.5	20.5918	75.5	0
165	0	53	0	11	13	52.2	0	13	1.05767	3.93072	0.64353	4.5	1	1	94	5.21794	121.5	72	21.9534	73.5	0
167	1	70	0	16	19	68.3	1	20	1.59298	5.61162	0.83546	5.758	2	2	107	5.93957	117	69	23.1946	92.2	1
168	0	55	0	29	21	60.8	1	17	1.56194	6.82704	1.30964	5.4	1	1	102	5.66202	131	89	23.75	75.3	0
169	0	45	0	14	9	58.7	0	14	1.57746	4.99098	0.71127	5.1	1	1	78	4.32978	102	62	21.6134	70.5	0
170	1	45	1	45	26	68.8	0	32	0.822348	4.99098	2.38219	5.1	1	2	100	5.551	109	70.5	23.7224	84	0
172	0	46	0	10	16	56.2	0	11	1.33179	4.42206	0.59837	4.8	1	1	90	4.9959	98.5	65.5	21.7623	77	0
173	0	35	0	11	15	42.3	0	14	1.79986	5.63748	0.28225	5.4	1	1	86	4.77386	102	63.5	16.4002	60	0
174	0	48	0	19	11	50.9	1	15	1.94726	6.38742	0.58708	5.2	1	1	101	5.60651	122	76.5	22.0308	67	0
176	1	61	1	13	21	69.4	1	32	0.874068	4.7841	4.08698	5.4	1	2	92	5.10692	114.5	74	25.3375	90.5	1
177	0	63	0	15	20	33.6	0	8	1.23094	3.879	0.92578	5.2	1	1	86	4.77386	107.5	66	15.2365	53.9	0
179	0	53	1	18	16	65.1	0	11	1.68349	5.45646	0.76772	5.35	1	1	95	5.27345	130.5	77.5	24.5927	97	1
184	0	66	0	21	18	57.5	0	36	1.49729	5.40474	0.88062	5.4	1	1	83	4.60733	117.5	71.5	23.6275	81.3	1
185	0	54	0	11	19	47.8	0	9	1.13008	5.01684	0.76772	4.8	1	1	77	4.27427	99.5	65.5	20.2603	63.8	0
186	0	54	0	20	22	46.8	0	6	1.5878	4.37034	0.39515	4.6	1	1	102	5.66202	108	65.5	20.8835	63.8	0
187	0	58	0	24	24	65.5	0	11	1.09905	5.172	1.129	5.2	1	1	95	5.27345	123	76	29.5825	86	1
188	0	54	0	19	16	53	0	43	1.15853	8.24934	0.83546	5.4	1	2	94	5.21794	92	60	22.261	73.3	0
191	0	47	0	15	17	46.5	0	11	1.26197	5.53404	1.50157	5.2	1	3	83	4.60733	90.5	55	19.0099	64.2	0
192	0	41	0	12	22	49.5	0	13	1.39644	6.15468	0.7903	5.1	3	3	78	4.32978	102	59.5	20.7371	73	0
193	0	51	1	15	22	58.2	0	14	1.78434	6.69774	1.23061	5.6	1	3	89	4.94039	108.5	66.5	24.2248	80	1
197	1	52	0	47	36	71.5	0	51	0.889584	5.14614	2.77734	5	1	2	97	5.38447	123.5	79	24.452	89.7	0
198	0	65	0	16	15	52.4	0	11	1.73521	6.10296	0.42902	5.5	1	1	86	4.77386	110	70	21.8953	67	0
202	1	53	1	26	22	55.4	0	30	0.845622	6.77532	3.40958	5	1	3	90	4.9959	109.5	76	21.8862	80.3	0
203	1	51	0	16	13	68.4	0	15	0.703392	3.85314	1.2419	4.7	3	3	84	4.66284	110	70.5	24.0055	78	0
204	1	64	1	16	18	71.5	1	24	1.38351	5.8185	1.26448	5	2	2	97	5.38447	134.5	85	24.1966	90.5	1
205	0	64	0	18	19	55.9	1	40	0.85338	5.3013	1.73866	5.1	1	2	90	4.9959	134.5	79.5	22.1672	80.8	1
209	1	41	1	27	18	76.5	0	17	1.17146	6.15468	1.79511	5.4	1	2	105	5.82855	120	74	26.1925	84	0
210	1	61	0	17	22	56.3	0	16	1.24128	4.34448	0.48547	5.5	1	3	89	4.94039	119.5	73	20.8054	71	0
211	1	36	0	27	20	78.6	0	28	1.1275	5.24958	1.77253	4.6	3	2	93	5.16243	114.5	76	25.3169	85.6	0
213	1	38	0	96	82	92.8	0	41	1.01113	4.9134	1.63705	4.6	1	3	103	5.71753	114.5	76	31.478	99	1
214	1	52	0	19	27	52.4	1	20	1.23352	4.9134	0.6774	5.6	1	2	106	5.88406	113.5	72	21.5872	73.8	0
216	0	58	1	31	28	54.5	0	15	1.59039	5.6892	0.6774	6.166	1	1	100	5.551	127.5	80	24.3845	79	0
217	0	38	0	12	15	49.2	0	9	1.22576	5.53404	0.51934	5.6	1	1	93	5.16243	119.5	72.5	19.291	72.5	0
218	1	51	1	60	36	84.8	0	33	0.863724	4.73238	1.06126	5.1	1	1	92	5.10692	101.5	65	29.5159	99.4	1
219	1	49	0	12	12	64.7	0	15	1.44299	7.2408	1.28706	5.248	1	3	91	5.05141	96	61	21.6428	77	0
221	1	43	0	22	27	51.6	1	52	2.11276	3.95658	0.71127	4.5	2	3	82	4.55182	128.5	75.5	17.9602	66.7	0
223	1	41	0	21	20	69	0	21	1.04733	6.62016	1.67092	5.6	1	3	87	4.82937	108.5	70.5	21.9251	81.5	0
224	1	31	0	22	13	67.7	1	25	0.843036	5.27544	1.38867	4.9	3	3	84	4.66284	110.5	73.5	22.3867	77.8	0
227	1	46	0	15	16	65.7	1	10	1.30334	4.5255	0.94836	5.1	1	1	91	5.05141	101	65.5	22.7603	81.3	0
228	1	74	0	15	13	68.7	0	19	0.920616	5.06856	0.9032	5	3	3	95	5.27345	109.5	69	22.9013	93.2	1
232	1	55	1	60	34	80.8	0	45	1.23352	6.3357	2.05478	5.5	1	3	106	5.88406	153	97	29.3929	101.2	1
235	1	75	0	12	14	50.2	0	23	1.09129	4.42206	1.11771	4.8	3	3	80	4.4408	121.5	72	20.4179	70.4	0
237	0	48	0	16	16	48.1	0	10	2.02742	5.92194	1.06126	5.4	1	1	94	5.21794	99	64.5	19.5389	67	0
238	1	46	0	18	12	57.4	0	19	1.67056	5.61162	0.68869	5.2	2	3	99	5.49549	98	63	21.9258	70.2	0
240	1	43	1	36	13	88.1	0	27	0.793902	7.91316	3.19507	5.6	2	3	103	5.71753	119	74	27.2519	91.6	1
241	0	40	0	20	12	52.1	0	17	2.23689	6.38742	0.64353	4.9	2	1	99	5.49549	96.5	58.5	23.0326	71.8	0
242	0	44	0	14	12	58.6	0	11	1.74814	5.40474	0.5645	5.7	1	1	99	5.49549	130	80	22.6634	67.6	0
243	0	48	0	13	19	48.6	0	9	1.62401	6.36156	1.19674	5.6	1	3	93	5.16243	117	74.5	20.3075	69.5	0
246	1	56	0	13	19	51.5	0	19	1.1637	4.62894	0.7903	4.8	3	3	88	4.88488	103.5	63	18.7569	70	0
248	0	35	0	16	21	48.7	0	14	1.62918	4.5255	0.29354	5.044	1	1	86	4.77386	103.5	69	21.3305	65	0
249	0	60	0	22	20	42.8	0	11	2.19034	6.25812	0.84675	5.2	1	1	103	5.71753	114	64.5	18.2836	60	0
250	1	76	0	13	9	60.1	0	51	1.66021	4.57722	0.94836	5.1	3	3	105	5.82855	106	63.5	22.7878	80.6	0
251	0	53	0	12	13	50.8	1	9	1.76624	4.9134	0.66611	5	1	1	87	4.82937	100	60.5	22.0165	65	0
253	0	39	0	19	20	48.4	0	16	2.51359	5.74092	0.83546	5.2	3	3	88	4.88488	100	61.5	17.3545	66.8	0
254	1	63	1	19	22	56.6	0	73	1.60332	6.10296	0.98223	5	1	2	85	4.71835	93.5	63	20.7143	83.6	0
257	1	40	1	20	16	85.4	0	38	0.889584	6.28398	1.9193	5	3	3	90	4.9959	146	89	28.7332	93	1
258	1	42	0	15	8	67	0	9	1.60849	4.73238	0.74514	4.9	1	2	87	4.82937	115	66	19.5552	73.8	0
259	1	48	0	16	17	68.9	0	21	1.15594	4.93926	0.9032	5.5	2	3	101	5.60651	120	78	24.7644	86	0
261	0	47	0	17	16	61.3	0	12	1.56453	5.63748	0.99352	5.1	1	1	83	4.60733	110	73.5	22.5708	70	0
262	0	57	0	16	18	55.4	0	11	1.6628	5.99952	0.73385	5.4	1	1	95	5.27345	111.5	61	21.2932	81.5	1
265	1	64	0	11	16	62.9	0	16	1.23611	5.87022	0.82417	5.146	2	3	95	5.27345	151	88.5	22.909	81	0
266	1	47	0	35	24	68.4	0	15	1.4223	4.86168	0.34999	5	1	2	86	4.77386	121	72	23.6678	88.5	0
267	0	67	0	25	31	56.6	0	30	1.47143	5.37888	1.17416	5.5	1	2	107	5.93957	118	74.5	22.3884	82	1
269	1	50	0	28	32	58.7	0	21	1.27231	5.19786	1.07255	4.7	3	2	96	5.32896	132	83.5	20.4073	79	0
270	1	44	0	24	16	70.7	0	62	1.78434	5.9478	0.82417	4.9	3	3	94	5.21794	116	72.5	24.6955	90	1
272	1	71	0	29	27	57.9	0	38	1.22576	4.93926	2.43864	5.6	2	2	100	5.551	105	70.5	22.2817	78.7	0
273	1	35	0	18	16	68.5	0	12	1.22059	5.19786	0.99352	4.9	1	2	97	5.38447	133	70	21.5955	73.2	0
275	1	43	0	17	21	68.1	0	42	0.954234	4.37034	0.80159	5	2	2	97	5.38447	133	85.5	22.833	82.5	0
277	0	58	0	21	23	47.8	0	13	1.87226	5.74092	0.69998	5	1	1	85	4.71835	98	61.5	19.0751	61.3	0
278	1	45	1	23	15	74.3	0	33	1.08612	6.36156	1.39996	5.5	2	3	101	5.60651	130	94.5	26.0762	83	0
279	0	60	0	22	20	52.4	0	22	1.47143	5.50818	1.04997	5.7	1	1	104	5.77304	107.5	70	19.7707	68	0
280	1	50	0	16	18	61.5	0	17	1.34213	4.55136	0.83546	5.35	2	3	100	5.551	110	72.5	21.3053	78	0
282	0	34	0	12	10	44.9	0	14	1.28783	4.24104	0.53063	5.2	1	3	87	4.82937	126	84	18.1694	62.5	0
284	0	55	0	20	17	47.5	0	10	1.30852	4.80996	0.65482	5.6	1	1	109	6.05059	115	71.5	18.7181	65.5	0
286	0	60	0	21	17	62.3	1	13	2.39464	5.3013	0.2258	5.5	1	1	99	5.49549	141.5	89.5	23.9452	85	1
287	1	43	1	44	27	74.4	1	38	1.11457	5.92194	2.78863	5.8	3	2	105	5.82855	126	76.5	25.5932	82.9	0
288	0	39	0	16	15	45.6	0	14	1.79468	5.89608	0.73385	4.9	1	2	90	4.9959	87	60	17.4399	61.6	0
290	0	52	0	14	17	55.7	0	40	2.29378	7.68042	1.98704	4.6	3	3	85	4.71835	162	102	22.6839	75.5	0
291	0	53	0	13	12	70.2	0	23	1.5335	5.79264	1.06126	4.8	2	1	89	4.94039	128.5	76	24.8133	86.5	1
294	1	67	0	18	16	64.9	1	7	1.56453	4.6548	0.54192	5.2	3	1	101	5.60651	117	72.5	21.8105	77.6	0
295	1	49	0	17	22	74.5	1	13	1.52057	5.172	0.37257	5.2	4	2	99	5.49549	112	72	23.753	83.2	0
296	1	55	0	23	24	56.9	0	15	1.0163	5.63748	1.08384	5.4	1	3	93	5.16243	113.5	74.5	21.3897	77.8	0
297	1	49	0	49	20	67.7	0	40	1.16111	6.15468	1.51286	4.9	1	3	91	5.05141	94.5	64	23.2339	79.3	0
298	1	46	0	25	19	59.5	0	15	1.01371	4.44792	1.14029	5.1	1	2	103	5.71753	127	83	21.7493	78	0
299	1	40	0	15	8	55.1	0	12	1.10681	3.98244	0.66611	5	3	3	88	4.88488	90.5	60.5	18.5386	69.4	0
300	1	35	1	41	23	74.6	0	36	1.24128	5.9478	0.76772	5.4	2	3	99	5.49549	130	76.5	25.9351	92.3	1
301	1	35	0	28	17	71.8	0	27	1.06285	5.06856	1.34351	4.6	1	3	87	4.82937	138	78	22.8148	81.4	0
302	1	37	0	22	21	70.3	1	19	1.65763	5.172	1.4677	5.2	1	2	92	5.10692	109	64	22.1879	81.5	0
303	1	43	0	13	15	63.8	0	18	2.52394	5.14614	0.32741	5.2	4	3	95	5.27345	102.5	61.5	18.032	74	0
304	1	35	0	29	22	62.9	0	15	1.06802	5.50818	1.00481	4.7	1	1	97	5.38447	118.5	76.5	20.9921	74.5	0
306	0	57	0	29	26	45.5	0	20	2.1981	7.1115	1.11771	5.5	1	1	96	5.32896	124.5	82	19.7715	70	0
308	1	52	0	27	14	77.2	0	29	1.16111	4.93926	1.45641	5.4	1	3	103	5.71753	131	86.5	26.8706	85	0
309	1	74	0	15	18	62.6	1	9	1.03699	5.58576	1.02739	5.6	1	2	90	4.9959	143	87.5	22.9379	78	0
311	1	46	1	37	29	75.3	1	63	1.22318	5.4306	0.97094	4.4	4	2	93	5.16243	140.5	95.5	26.3646	81.5	0
312	0	52	0	15	15	46.5	0	8	1.0163	5.19786	0.64353	4.7	1	1	88	4.88488	107	71.5	19.2553	68	0
315	1	41	0	31	23	62.3	0	14	1.72228	4.88754	0.51934	4.8	1	1	94	5.21794	106	66.5	21.5318	77	0
316	1	39	1	24	13	77	0	19	1.07836	4.5255	2.08865	5.9	1	3	104	5.77304	100.5	62.5	25.3452	87.5	0
317	0	50	0	21	18	45.6	0	7	1.03699	4.75824	1.36609	4.8	1	1	90	4.9959	124	82.5	18.5233	72.5	0
319	1	45	1	19	16	71	0	16	0.819762	5.4306	1.63705	5.1	1	3	98	5.43998	122.5	76	27.3569	85	0
320	1	55	1	22	18	72.5	1	12	0.941304	6.23226	1.20803	5.7	1	1	98	5.43998	113	71	25.5049	82.3	0
321	0	48	0	12	14	41.6	0	8	2.91959	6.5943	0.4516	5.2	1	1	93	5.16243	110.5	66.5	17.0721	58	0
322	1	45	1	25	12	70.3	0	28	0.793902	5.45646	1.04997	5	1	3	101	5.60651	112	69.5	22.8505	80	0
323	1	56	0	19	21	60.5	1	16	1.39644	4.55136	1.19674	5.5	1	1	106	5.88406	131	83	21.2834	76	0
324	1	57	0	15	15	61.9	1	31	1.78693	5.37888	0.55321	5.554	2	3	87	4.82937	118.5	79.5	21.3182	76.7	0
325	1	47	1	44	23	76.2	0	32	1.32403	6.38742	1.70479	5.5	1	3	86	4.77386	113	74	27.0305	94	1
327	1	56	0	25	17	64.1	0	14	1.2568	5.40474	0.60966	4.8	4	2	83	4.60733	87	58	21.0266	85.1	0
328	1	50	0	17	15	66.6	1	19	1.1456	5.22372	0.76772	5.5	3	3	98	5.43998	118.5	76.5	25.2524	80.5	0
332	1	56	0	16	16	59.9	1	13	2.13345	6.2064	0.76772	4.8	2	3	105	5.82855	109	70	20.5329	72.5	0
333	1	39	0	15	16	55.2	0	24	1.55936	3.3618	0.74514	4.7	3	3	91	5.05141	114.5	75.5	18.2323	72.3	0
334	1	72	1	30	23	56.1	1	11	1.06543	4.75824	1.03868	5.4	1	1	102	5.66202	101	68.5	20.6311	76	0
335	0	46	1	19	17	56.3	0	14	1.10422	5.97366	1.10642	5.5	1	1	100	5.551	133	81.5	26.054	74.5	0
338	1	66	0	13	14	66.5	1	13	1.6447	5.84436	0.5645	5.1	1	2	93	5.16243	111.5	70	23.7024	85.2	0
341	0	52	0	18	12	51.3	1	10	1.88778	5.24958	1.17416	5.4	1	1	87	4.82937	101.5	58	20.6279	65	0
342	1	65	1	20	24	89	0	22	1.00078	4.80996	1.10642	4.84	2	2	103	5.71753	123.5	81	29.8059	104.5	1
344	1	43	0	32	17	71.1	0	36	1.1999	5.27544	0.53063	5.4	2	3	87	4.82937	113.5	72	24.0612	85.5	0
346	1	56	0	28	19	61.1	0	65	1.41454	6.05124	1.55802	5.4	2	2	106	5.88406	120	77	22.2534	79	0
347	1	47	0	20	18	74.3	0	26	1.1999	4.75824	1.09513	4.9	1	3	92	5.10692	125	79	24.0409	84.2	0
349	1	50	0	16	20	60.1	1	10	1.54384	4.42206	0.32741	5.1	1	1	92	5.10692	137	88	20.747	72.3	0
351	1	55	0	17	11	55	0	80	1.28266	4.5255	0.72256	4.9	2	1	103	5.71753	101.5	64.5	19.6269	73.5	0
356	1	47	0	19	13	58.7	0	50	1.71452	5.32716	0.69998	5.1	3	2	91	5.05141	118	74	21.3535	78.5	0
357	1	55	0	16	11	58.9	0	17	1.48178	4.24104	0.60966	6.1	4	3	108	5.99508	133	83	22.6665	81.1	0
359	0	50	0	19	14	52.2	0	31	1.86709	5.61162	0.99352	5.7	1	1	97	5.38447	109.5	67.5	20.2638	70	0
360	0	52	0	31	28	58.4	0	40	1.56712	4.73238	0.44031	5.2	1	1	95	5.27345	113	76.5	24.0282	85.5	1
363	0	45	0	17	19	49.7	1	9	1.99122	5.14614	0.44031	5.1	1	1	90	4.9959	121	77.5	20.3181	71	0
366	1	46	0	17	20	48.9	0	13	2.3093	5.45646	0.29354	5.1	3	3	97	5.38447	116.5	73	17.7243	63.3	0
367	0	44	0	19	12	63.7	0	12	1.01371	5.3013	0.84675	5.2	1	1	87	4.82937	108	65.5	24.6052	77	0
368	1	68	0	17	18	69.1	0	20	1.1999	5.6892	2.07736	5.2	1	1	100	5.551	129.5	77.5	25.5978	93.6	1
369	1	50	0	31	19	69.3	0	25	1.1275	6.15468	1.61447	5.2	3	2	100	5.551	139.5	89.5	25.2399	83.2	0
372	0	47	0	15	13	50.2	0	10	1.86192	4.83582	0.41773	4.8	1	2	85	4.71835	81.5	54	20.6279	66.1	0
374	0	55	0	17	15	58.7	0	15	1.10681	4.47378	0.85804	5.4	1	1	101	5.60651	136.5	87	23.6634	80.3	1
375	0	47	0	12	16	46.9	0	11	2.11276	5.09442	0.50805	4.4	1	1	84	4.66284	91.5	55.5	19.2966	60.3	0
376	0	45	0	12	14	57.4	0	19	1.8464	4.60308	0.50805	4.7	1	1	81	4.49631	130	73.5	22.2824	71	0
377	1	45	0	12	13	60.9	0	28	1.62659	3.90486	0.7903	5	4	3	105	5.82855	136	87	20.6574	74.5	0
379	1	51	0	19	23	79.5	0	23	1.26714	6.0771	0.80159	5	3	3	108	5.99508	130.5	86	26.1082	83.5	0
380	1	64	0	11	19	52.2	1	21	1.18956	4.42206	0.83546	5.1	1	1	90	4.9959	136.5	82	17.9776	76	0
381	1	51	1	24	18	60.7	0	29	1.41196	6.0771	0.75643	5.1	1	1	93	5.16243	120	79.5	23.1577	80.8	0
382	1	45	1	23	16	63.3	0	57	1.10422	5.50818	2.73218	5.4	1	3	103	5.71753	112.5	79	23.0547	81	0
384	0	45	0	8	9	53.4	0	6	1.4404	3.7497	0.40644	5	1	1	81	4.49631	89.5	52	20.8855	65.6	0
385	0	51	0	19	24	46.9	1	28	1.8102	7.2408	1.95317	5.2	1	1	89	4.94039	109	68.5	18.1385	62	0
386	1	52	0	15	12	63.8	1	14	1.90071	5.09442	0.4516	4.9	1	1	84	4.66284	112	72	21.616	75.3	0
387	1	56	0	9	15	50.8	0	16	1.20508	6.0771	1.90801	5.4	1	3	87	4.82937	101	66	17.1316	71.6	0
388	0	45	0	17	19	58.1	1	9	1.40678	4.42206	0.91449	5.248	1	1	81	4.49631	108.5	69	23.3621	78.5	0
389	1	54	0	9	12	68.8	0	20	1.63435	4.70652	0.62095	4.9	3	2	99	5.49549	109.5	70	21.593	74.5	0
393	1	48	0	24	18	64.7	0	46	1.22318	5.48232	1.09513	5.2	3	2	97	5.38447	115	74	21.4687	87	0
395	1	56	0	15	12	58	0	16	1.34731	6.28398	0.86933	4.7	3	3	103	5.71753	124	74	19.2455	72.2	0
397	1	54	1	27	20	62.3	0	28	0.863724	4.49964	1.29835	5.4	3	3	90	4.9959	91.5	57	23.3909	81.2	0
398	1	45	0	28	34	54.7	0	68	1.35506	5.53404	1.73866	4.7	4	2	87	4.82937	143.5	98.5	23.6134	80	0
399	1	57	0	18	20	56.8	0	15	0.961992	3.43938	0.5645	4.9	1	1	98	5.43998	112	74	22.4392	81	0
400	1	59	0	24	16	71.6	0	24	1.53867	6.56844	0.74514	5.2	1	3	96	5.32896	128	76	22.4969	83.9	0
401	1	60	1	23	19	68.6	0	22	1.6447	5.45646	1.16287	5.6	1	1	104	5.77304	141.5	86	24.1615	92	1
403	1	58	0	18	25	54	0	12	1.54643	5.76678	0.57579	5.6	1	3	92	5.10692	91	64.5	18.2531	70	0
404	0	48	0	12	12	40.8	1	8	2.07914	5.37888	0.32741	5.1	1	1	89	4.94039	90	57	19.0101	57.6	0
406	0	48	0	15	18	49.1	1	17	1.47919	4.24104	1.21932	5.1	1	1	86	4.77386	159	93	18.8718	63.3	0
407	1	56	0	15	16	51.3	0	26	1.54384	5.5599	0.98223	5.1	1	1	85	4.71835	107	69.5	18.9347	73.7	0
408	1	48	1	28	23	66.5	0	18	1.21283	5.50818	1.45641	5.5	1	1	93	5.16243	145.5	90.5	24.3375	88.8	0
409	1	51	0	9	14	63.6	0	17	1.19732	5.12028	1.25319	4.9	3	3	100	5.551	105.5	64.5	22.5878	87.6	0
410	0	57	0	20	18	45	0	10	2.04553	6.69774	0.47418	5	1	1	89	4.94039	113.5	76.5	17.7329	57	0
413	1	52	1	17	13	57.8	1	18	1.73262	5.32716	0.50805	5.3	1	1	104	5.77304	122.5	77.5	20.8247	73	0
414	1	46	1	21	14	76.4	1	30	0.886998	4.93926	2.73218	5.2	3	1	107	5.93957	111.5	74.5	26.3429	88	0
416	0	45	0	12	13	58.6	0	8	1.06543	5.01684	0.80159	5	1	3	93	5.16243	99	62	21.4463	72.8	0
418	1	49	0	13	31	73.3	0	28	1.04216	4.18932	1.33222	4.9	2	3	94	5.21794	110.5	67.5	23.8801	87.7	0
420	0	56	0	13	14	56.7	0	10	0.832692	5.3013	1.18545	5.5	1	1	102	5.66202	105	70	24.0013	76.7	0
421	1	53	0	21	13	70.2	1	28	1.15853	5.79264	1.08384	6.1	1	3	109	6.05059	124	81.5	25.111	86	0
422	0	48	0	12	11	55.8	1	13	1.79468	5.01684	0.75643	5.4	1	1	97	5.38447	102	66	21.5269	66	0
423	1	54	0	18	11	58.6	0	31	1.11715	6.54258	1.36609	5.1	1	3	90	4.9959	105	65.5	22.7199	76.8	0
427	1	52	0	16	16	73.5	0	29	1.31369	4.57722	0.93707	5.6	2	2	102	5.66202	104	66	22.0679	87.8	0
428	0	48	0	24	16	60.6	0	14	2.21879	4.9134	0.44031	5.2	1	1	86	4.77386	102	66	24.3365	81.6	1
429	0	54	0	25	20	64.8	0	13	1.61625	5.79264	0.86933	5.6	1	1	99	5.49549	119	71.5	23.5157	87.8	1
430	1	59	0	16	29	53.8	0	28	1.56194	5.4306	1.14029	5	3	3	82	4.55182	96	66	18.2279	67.5	0
431	1	60	0	17	15	60.6	0	12	1.36541	5.27544	0.97094	5.2	1	1	91	5.05141	127	73.5	21.703	79	0
432	0	58	0	15	14	49.4	1	9	1.48695	5.53404	1.15158	5.2	1	1	98	5.43998	117.5	74	18.6617	69.8	0
437	1	53	0	13	11	62	0	13	1.20766	5.37888	0.97094	4.9	1	3	91	5.05141	101.5	61.5	20.3145	75	0
438	1	53	1	21	15	72.6	0	14	0.94389	4.60308	0.84675	5.4	1	1	107	5.93957	119.5	81.5	24.1735	86.2	0
439	0	51	1	35	22	69.2	0	28	0.899928	6.51672	2.98056	6.1	1	1	96	5.32896	134	86.5	30.5515	99.9	1
440	1	58	1	36	25	69.9	0	25	0.682704	5.09442	2.00962	5.35	1	3	107	5.93957	119.5	75	23.9608	88.6	0
441	1	56	0	32	25	68.5	0	44	1.19215	6.28398	1.25319	5.5	3	1	101	5.60651	125.5	74.5	24.1837	83.2	0
443	0	54	0	10	10	60.6	0	14	1.07836	5.35302	1.65963	5.7	1	1	100	5.551	125	80	23.4953	75	0
445	0	49	0	17	15	55.4	1	9	1.08095	4.86168	1.03868	5.2	1	1	89	4.94039	124.5	78.5	23.2088	79.5	0
446	1	45	1	43	28	77.6	0	41	0.742182	3.98244	2.13381	5.8	3	3	106	5.88406	97.5	63.5	25.1946	83.3	0
447	1	51	0	10	15	53.1	0	12	1.51022	5.32716	0.95965	5.4	3	2	82	4.55182	112	68	19.4569	71.2	0
451	1	52	1	26	20	79.5	0	19	0.773214	6.05124	2.02091	5.6	1	3	95	5.27345	140	88.5	26.2886	89	0
453	1	57	1	17	19	60.4	0	21	1.33955	4.34448	0.74514	5.4	2	1	105	5.82855	106	70	24.4729	82.2	0
454	0	53	0	12	17	43.4	0	10	1.48954	4.47378	0.57579	4.7	1	1	82	4.55182	115	67.5	18.2999	64.6	0
455	1	48	0	21	19	63.5	0	13	1.26973	4.7841	0.53063	4.84	1	3	93	5.16243	121	78.5	21.767	78	0
457	0	56	0	15	17	55	0	8	1.96277	5.61162	1.10642	4.7	1	1	96	5.32896	119.5	72.5	23.1911	69.4	0
460	1	35	0	25	33	69.5	0	25	1.39644	5.5599	2.87895	5.4	1	1	90	4.9959	126	81	21.4745	79	0
464	0	53	0	11	14	50.8	1	11	1.65763	5.09442	0.36128	5.248	1	3	80	4.4408	93.5	68	19.3329	64.5	0
465	0	50	0	11	13	51.5	0	7	1.78951	5.172	0.40644	4.7	1	1	82	4.55182	76.5	44	19.8434	67.3	0
466	1	49	0	11	18	54.8	1	17	1.41196	4.86168	0.97094	5	4	2	88	4.88488	122	81	20.0071	77.3	0
467	1	49	0	27	21	66.8	0	28	0.964578	5.87022	1.06126	5.4	1	3	97	5.38447	107.5	74	24.0096	87.8	0
469	1	52	1	31	22	59.9	1	21	0.987852	5.172	0.75643	4.9	1	1	98	5.43998	130.5	85	22.4623	79	0
473	1	45	0	16	13	69.7	0	11	0.93096	4.49964	0.37257	5	1	3	80	4.4408	121.5	71.5	22.2478	81.5	0
475	1	47	1	54	34	79.7	0	40	1.26455	7.44768	3.02572	5.5	3	3	104	5.77304	125.5	80.5	26.9089	94.2	1
477	1	47	1	22	14	69.2	0	32	1.11715	7.39596	2.3709	5.1	1	3	91	5.05141	122	76.5	22.9618	86.5	0
479	1	48	1	27	19	75.3	1	31	1.3111	5.22372	0.9032	5.6	1	1	98	5.43998	132	85.5	30.1253	96	1
480	0	45	0	9	15	41.5	0	5	1.94209	5.0427	0.21451	4.5	1	1	87	4.82937	76.5	43.5	18.5184	57	0
481	0	48	0	52	37	57.5	1	29	1.75331	5.14614	0.77901	5	3	2	92	5.10692	116.5	72.5	20.917	82.5	1
482	1	65	0	19	22	63.2	1	38	2.00415	5.50818	0.47418	6.1	3	1	104	5.77304	125	80	22.0237	75.5	0
484	0	46	0	7	9	46.1	0	8	1.66538	4.3962	0.5645	4.8	1	1	106	5.88406	121	58.5	20.1117	63	0
485	0	52	0	18	22	55	1	17	1.52574	5.35302	0.48547	5.5	1	1	83	4.60733	112	69.5	20.2511	75	0
486	1	54	0	11	16	71.5	0	14	1.00078	4.18932	0.92578	5.2	3	3	90	4.9959	120.5	80	21.9215	82.5	0
488	0	51	0	21	22	52	0	25	1.45075	5.8185	1.09513	5.4	1	2	83	4.60733	110.5	65.5	21.3128	76	0
491	0	56	0	13	14	55.6	0	15	1.68349	5.92194	1.08384	5.2	2	1	93	5.16243	114	71	21.2382	82	1
493	0	45	1	20	19	55.3	0	15	1.45592	5.5599	1.45641	4.8	1	1	88	4.88488	112.5	72.5	25.696	79	0
494	0	36	0	11	14	55.4	1	7	1.02923	3.67212	0.48547	4.4	1	3	88	4.88488	103.5	56	21.8038	66	0
497	1	54	1	54	27	60.5	0	65	0.87924	6.12882	2.06607	5.6	1	1	104	5.77304	125.5	81.5	24.389	82.5	0
498	1	43	0	21	18	77	0	18	1.24904	5.53404	1.26448	5.656	1	3	103	5.71753	128	87.5	25.4035	90.5	1
499	1	50	0	26	21	66.2	0	55	1.28007	5.35302	1.07255	4.8	4	3	94	5.21794	120.5	77.5	23.2886	85.7	0
501	0	38	0	19	17	59	0	9	1.63177	4.60308	0.72256	4.6	1	2	83	4.60733	99.5	61.5	22.875	74.5	0
502	0	38	0	14	16	45.7	0	15	1.293	4.37034	0.76772	5	1	3	79	4.38529	97	66	19.17	63	0
503	0	35	0	15	21	42.1	0	12	1.43264	4.70652	0.66611	4.8	1	1	82	4.55182	117	79	18.9377	61.5	0
505	1	55	0	26	24	81.1	0	14	1.15336	6.02538	1.68221	5.4	1	2	88	4.88488	99.5	66	26.5119	89.6	0
509	0	43	0	13	10	43.4	0	11	1.51281	5.09442	1.17416	4.7	1	1	102	5.66202	105	65	17.3192	59.5	0
513	1	60	0	14	15	65.1	1	14	1.14301	5.22372	2.22413	4.8	1	1	97	5.38447	95	64	22.956	84	0
515	0	48	0	16	13	48.3	0	15	1.58005	5.24958	0.62095	5.2	1	1	91	5.05141	106	68	20.5793	64.3	0
516	1	54	0	22	11	70.3	0	25	0.95682	5.87022	0.9032	5.5	1	3	97	5.38447	84	58.5	22.9027	80.5	0
517	0	49	0	78	64	62.8	0	63	1.83865	5.40474	0.4516	4.8	1	1	92	5.10692	122.5	76	22.2241	74.5	0
518	1	62	1	18	15	68.4	0	26	1.05767	6.12882	1.82898	5.1	3	1	99	5.49549	119.5	77	25.2769	83.8	0
521	0	54	0	9	14	47.8	0	10	2.14897	6.38742	0.51934	5	1	1	90	4.9959	143	86	19.1234	65.3	0
523	1	44	0	12	14	57.2	0	17	1.37058	3.98244	0.42902	5.2	1	2	100	5.551	98	63	19.7691	74	0
524	1	52	0	15	12	62.7	0	11	1.37575	5.32716	0.88062	4.4	1	2	96	5.32896	146.5	95.5	23.1987	81.3	0
525	0	52	0	25	14	54.5	0	15	1.9757	5.45646	0.74514	5	1	1	91	5.05141	81	49.5	21.0254	68.7	0
526	1	50	1	37	26	74.9	0	50	1.22318	6.62016	0.94836	5.1	1	3	101	5.60651	111.5	69.5	24.4851	86.3	0
528	0	50	0	8	8	61.3	0	8	1.32662	4.29276	0.36128	5.5	1	1	80	4.4408	105.5	68	22.9873	80	1
529	1	63	0	45	29	74	1	32	0.884412	3.12906	0.64353	5	1	3	95	5.27345	134	84	28.3016	96	1
532	1	48	0	31	20	71.8	0	45	1.64211	7.57698	1.65963	5.1	2	2	97	5.38447	118	78.5	24.1294	82	0
534	1	48	0	23	16	91.8	0	21	1.44816	5.53404	1.52415	5.4	1	1	104	5.77304	145	97.5	29.5686	96.5	1
535	1	52	1	18	16	86.6	0	45	1.01113	7.03392	1.95317	5.4	1	3	107	5.93957	146	94.5	29.2386	97.5	1
538	1	47	1	16	12	68.5	0	19	1.02923	5.61162	1.97575	5.9	1	3	107	5.93957	121	74	25.4065	82.3	0
540	1	52	0	17	12	73.8	0	24	1.85158	5.172	0.76772	5.1	2	1	101	5.60651	129	83	26.0858	83.6	0
541	1	60	1	41	40	61	0	24	1.3292	5.48232	1.07255	5.4	1	2	98	5.43998	150	97	22.2976	85.1	0
542	0	58	1	10	12	60.1	0	12	0.951648	6.69774	3.0483	5.9	1	1	105	5.82855	136.5	82	26.3585	80.5	1
543	1	52	0	11	19	68	0	15	1.39903	5.14614	1.45641	5.4	3	3	101	5.60651	141.5	97	21.5587	84	0
544	0	49	0	19	22	58	1	8	1.77917	5.3013	0.83546	5.4	1	1	83	4.60733	96	57	22.4314	76	0
545	1	50	1	22	18	53.6	0	14	0.972336	5.3013	1.62576	5.2	1	3	99	5.49549	108.5	68	19.8318	78.8	0
546	1	55	0	25	20	67.7	0	15	1.14301	5.22372	0.4516	5	1	1	105	5.82855	149	96	22.5941	83.6	0
547	0	53	0	10	22	55.3	0	8	1.84382	6.56844	0.80159	5	1	1	83	4.60733	127	65.5	22.6075	74.6	0
551	1	56	0	39	31	59.7	1	19	1.01888	7.05978	3.39829	5.8	1	2	97	5.38447	124.5	81.5	23.8239	82.2	0
553	0	69	0	14	18	48.1	0	8	1.83865	4.80996	0.40644	4.8	1	1	87	4.82937	99	59.5	20.737	65.7	0
554	0	46	0	12	15	73.7	0	13	1.24128	6.23226	1.03868	5.5	1	1	90	4.9959	124	76.5	27.0052	89	1
555	1	50	0	28	21	61.2	0	45	1.2568	4.75824	0.58708	5	4	3	99	5.49549	109.5	64.5	20.1676	81.2	0
559	1	59	1	26	18	69.7	0	13	1.26714	4.68066	0.66611	4.8	1	3	103	5.71753	95	61	23.1277	89.5	0
560	0	49	0	12	19	48.2	1	12	1.21542	4.70652	0.95965	5.4	1	1	89	4.94039	92	56.5	18.6412	69	0
561	0	63	0	27	21	46.7	0	20	1.22835	5.74092	1.26448	5.2	1	1	97	5.38447	135	81	19.6149	74.5	0
563	1	48	0	25	21	66.4	1	54	1.13784	5.37888	2.08865	5.4	1	2	91	5.05141	131	86	24.6276	84	0
564	1	48	0	22	16	69.3	0	61	1.38351	6.41328	1.98704	5	4	3	106	5.88406	113	73.5	22.0702	86.9	0
565	1	66	0	14	18	55.9	1	29	0.765456	4.44792	1.9193	5.6	1	3	86	4.77386	108.5	66.5	24.6796	84	0
566	1	56	0	13	14	65.3	0	13	1.06026	5.06856	1.16287	5.5	2	3	97	5.38447	130.5	85.5	23.1363	91	1
567	1	55	0	11	13	58	1	10	1.38092	4.49964	0.42902	4.8	2	1	86	4.77386	128.5	80	21.7232	72	0
568	0	45	0	16	14	51.4	0	6	1.54384	4.55136	0.7903	4.9	1	1	86	4.77386	118.5	73	19.6582	74.8	0
569	1	44	1	39	25	74.1	0	25	0.832692	5.24958	1.55802	5.4	1	1	95	5.27345	115.5	71.5	28.027	91	1
570	1	63	0	14	20	50.2	1	9	1.34989	4.24104	0.28225	5	1	1	93	5.16243	107.5	70.5	18.4613	68	0
571	1	52	0	26	25	65.2	0	40	0.700806	4.5255	2.17897	5.2	1	1	90	4.9959	107	68.5	22.4811	75.7	0
574	1	63	0	16	22	63.1	0	29	2.0688	5.12028	0.80159	5.1	2	2	99	5.49549	116	74.5	20.5571	70	0
575	1	56	0	27	19	60.6	1	17	1.29041	5.32716	0.80159	5.1	2	2	99	5.49549	98.5	54.5	19.8785	71	0
576	1	42	0	19	16	64.5	1	21	1.20766	5.79264	2.84508	5	3	2	89	4.94039	123.5	78	21.304	78.5	0
577	0	40	0	25	24	67.7	0	34	1.83606	6.02538	0.48547	5.2	1	1	90	4.9959	129	81	27.1878	96	1
578	1	54	1	55	19	71.3	0	22	0.96975	6.30984	2.08865	5.2	1	2	99	5.49549	111.5	68	24.7586	87	0
579	0	58	0	15	24	47.6	0	12	1.29041	5.37888	0.71127	5.6	1	1	103	5.71753	109.5	69	19.1887	68.5	0
580	0	48	0	8	12	42.6	1	15	2.06104	5.22372	1.5806	4.8	1	1	89	4.94039	124.5	78	17.8465	68.5	0
581	1	40	0	24	17	62.3	0	42	1.23352	5.58576	1.14029	5.4	4	1	89	4.94039	118	74	22.446	78	0
582	1	50	0	22	13	62.5	0	27	1.28007	5.9478	0.9032	5.2	1	2	106	5.88406	138	78	23.3514	83.1	0
583	0	44	0	8	16	55.7	0	8	1.67831	4.6548	0.42902	4.8	1	2	93	5.16243	114	74.5	21.7306	65.7	0
584	0	39	0	11	17	48.5	0	15	1.76882	6.465	0.62095	5.7	1	1	90	4.9959	104	59	19.5764	65.6	0
585	1	64	0	29	21	71.4	0	21	0.747354	4.60308	1.47899	5.35	1	2	101	5.60651	134	82.5	28.6374	98	1
587	1	56	1	50	33	62.2	0	57	0.855966	5.27544	2.22413	5.4	3	2	97	5.38447	109	72.5	24.1157	86	0
588	1	63	0	28	26	52.9	0	54	1.41454	5.63748	1.9193	5.5	3	3	107	5.93957	119.5	68.5	22.0187	77.5	0
592	0	48	0	10	16	54.8	0	8	1.29817	6.36156	2.61928	5	1	3	81	4.49631	102.5	61.5	22.3459	72.7	0
593	0	48	0	6	14	52.5	0	10	1.5697	4.21518	0.54192	5.1	1	2	98	5.43998	99	61	20.3549	73	0
594	1	44	1	27	18	70.1	0	29	1.34213	6.28398	1.70479	5	2	3	101	5.60651	117.5	71.5	26.0316	89	0
595	0	34	0	14	10	57.4	0	11	1.64987	6.51672	0.53063	4.8	1	1	81	4.49631	90	58	20.9817	66.5	0
597	0	34	0	16	12	53.6	0	13	1.74814	5.06856	0.94836	4.4	2	3	84	4.66284	95	63	19.0589	60	0
598	0	54	0	11	17	42.5	0	7	0.848208	5.4306	0.97094	5.6	1	1	93	5.16243	126	78	17.3524	59.8	0
600	0	54	0	26	23	51.9	0	14	1.46626	4.9134	0.94836	5.1	1	1	84	4.66284	110	70	21.7144	75	0
601	0	46	0	12	18	48.9	1	12	1.92398	5.87022	0.66611	4.8	2	1	78	4.32978	101.5	71.5	19.7629	67.6	0
602	0	62	0	15	22	46.6	1	10	1.59556	5.32716	0.95965	5.5	1	1	89	4.94039	113.5	70.5	20.5464	64	0
604	0	49	0	18	19	56.9	0	9	1.74296	6.64602	0.38386	5.1	1	1	84	4.66284	97.5	60	22.1434	75.6	0
605	0	61	0	17	18	51.5	0	29	1.8102	6.87876	1.4677	6	1	1	98	5.43998	97.5	61.5	19.0085	74	0
606	0	55	0	15	14	46.7	0	12	1.61884	5.4306	0.44031	4.8	1	1	86	4.77386	101.5	57.5	19.2637	60.8	0
607	0	52	0	13	15	49.9	0	15	2.34292	6.69774	0.83546	5.2	1	1	98	5.43998	114	73	19.9888	63	0
608	1	48	0	20	26	73.7	0	21	1.39644	5.40474	0.89191	5	3	1	96	5.32896	130.5	88.5	21.8398	84	0
609	0	53	0	16	19	46.3	0	8	1.96795	5.32716	0.34999	5.2	1	1	77	4.27427	112.5	63.5	20.1723	70.5	0
610	0	39	0	12	10	48.1	1	6	2.1981	4.93926	0.36128	5	1	1	75	4.16325	92	54	19.9435	60	0
613	1	46	0	21	31	58.4	1	11	1.64211	4.62894	0.85804	4.9	2	1	96	5.32896	108	71.5	20.2552	70	0
614	1	52	0	27	23	67.1	0	23	1.33179	4.80996	0.9032	5.2	1	1	93	5.16243	123.5	76	23.3828	81.5	0
615	0	49	0	13	12	52.8	0	10	2.20586	6.74946	1.50157	4.8	1	1	94	5.21794	123.5	63.5	22.2635	77.4	0
616	1	56	0	20	19	77.5	1	18	0.755112	5.172	0.95965	5	1	3	98	5.43998	101.5	67	25.2484	94.2	1
618	0	48	0	20	14	62.3	0	10	1.30593	3.18078	0.36128	5.2	1	1	87	4.82937	138	89	24.7051	77	0
620	0	48	0	18	13	48.6	0	12	1.26455	4.7841	0.85804	4.9	1	3	88	4.88488	95.5	64	21.2024	68.5	0
621	1	50	0	13	24	69.9	0	15	1.18956	5.50818	0.98223	5.6	2	3	98	5.43998	111	75.5	23.8211	82	0
622	1	32	0	16	16	91.3	0	11	0.832692	4.96512	0.85804	5.1	1	1	91	5.05141	149.5	94	28.0542	93.5	1
623	1	53	0	12	12	63.9	1	9	1.80761	5.45646	0.9032	4.8	3	1	89	4.94039	112	71.5	21.1058	85.1	0
624	1	34	1	30	13	77.9	0	29	0.884412	4.6548	1.30964	5	1	3	79	4.38529	132	81.5	29.5733	95	1
625	1	48	0	13	8	63	0	35	1.45592	6.28398	2.57412	5.1	2	3	95	5.27345	104	70	21.0742	76.2	0
628	1	53	0	25	14	55.6	0	21	1.15594	4.5255	0.91449	5.4	2	2	94	5.21794	123	79	20.5968	75	0
631	0	37	0	20	24	59.2	0	18	1.16629	3.43938	0.31612	5.5	2	1	85	4.71835	109	66	19.6437	72.5	0
632	1	44	0	16	16	65.3	0	9	1.25421	4.62894	0.72256	4.8	1	1	89	4.94039	123	80.5	21.9704	75.5	0
633	1	51	1	39	29	62.4	0	48	1.33179	6.51672	1.64834	5	4	3	107	5.93957	140.5	90	22.0563	82	0
634	1	40	0	8	19	63.4	1	13	1.06543	4.55136	0.71127	5	2	1	93	5.16243	112	67.5	21.8862	71	0
635	1	34	0	36	20	78.7	0	32	0.86631	6.95634	1.62576	4.7	1	3	108	5.99508	131.5	84.5	29.0127	88.5	0
636	1	35	0	18	15	85.8	1	17	1.04992	5.50818	1.61447	4.6	1	2	91	5.05141	128.5	79.5	26.0169	88.3	0
639	1	55	0	15	11	78.7	0	11	0.812004	4.83582	0.88062	5	1	3	85	4.71835	108	66	25.0073	86.3	0
641	1	39	1	24	21	75.9	0	25	0.747354	5.01684	4.32407	5.4	1	3	97	5.38447	107.5	73	25.4482	83.5	0
642	1	42	1	31	19	72.2	0	43	1.02923	5.84436	2.58541	6	1	2	107	5.93957	109.5	73.5	24.2638	84	0
644	1	35	0	11	12	49.4	0	12	1.25938	4.80996	0.65482	4.9	1	3	95	5.27345	102.5	64	16.6016	63.5	0
651	1	40	0	12	11	64.7	0	10	1.38868	3.93072	0.38386	5.5	2	3	94	5.21794	109	68.5	20.769	78	0
654	0	63	1	24	17	52.9	0	30	1.89037	6.64602	1.03868	6	1	1	91	5.05141	126.5	77	24.0857	71	0
657	1	56	1	28	27	69.9	0	28	1.31369	5.71506	2.52896	5.1	4	3	96	5.32896	118	80	27.0001	89.1	0
658	0	68	0	11	17	41.8	0	8	2.0326	6.2064	0.60966	5.6	1	1	79	4.38529	93.5	57	18.7524	57.8	0
660	1	56	0	17	14	68.6	1	16	0.96975	6.5943	1.62576	5.1	1	3	89	4.94039	115	77	23.962	81	0
661	0	63	0	12	19	47.1	0	8	1.09905	4.83582	0.58708	5.2	1	1	79	4.38529	130.5	82.5	20.7118	73.5	0
662	1	57	0	14	11	62.7	1	11	1.52833	4.37034	0.38386	4.7	2	1	95	5.27345	108.5	67.5	21.2186	75.6	0
663	1	55	0	24	21	60.6	0	25	0.799074	6.05124	3.78215	4.7	1	3	103	5.71753	93	55	21.3692	83.7	0
664	0	53	0	20	26	39	0	14	1.70417	5.09442	0.7903	5.2	1	1	90	4.9959	125	68	15.7618	56.4	0
665	1	64	0	18	23	59.1	0	13	1.36282	5.58576	0.83546	5.452	3	3	106	5.88406	129	84	20.1877	76	0
666	0	62	0	18	24	49.6	1	11	1.55677	4.37034	0.44031	4.8	1	1	84	4.66284	104	64	19.2785	70	0
669	0	55	1	25	17	53.7	0	11	1.80244	5.35302	0.83546	5.1	1	1	101	5.60651	111.5	67	21.0291	74.4	0
671	1	45	0	25	25	58.9	1	60	1.60849	6.05124	1.61447	4.4	4	3	85	4.71835	127	81	20.7205	81.2	0
673	1	57	0	13	13	62.5	0	11	1.21025	5.06856	1.72737	5.1	2	2	91	5.05141	121	76.5	19.441	77.7	0
674	0	44	0	13	14	55.8	0	7	1.69383	5.32716	0.74514	4.6	1	1	89	4.94039	107	64	20.8482	72	0
677	1	79	0	11	18	46.8	1	10	0.89217	3.95658	0.51934	6.2	1	1	84	4.66284	125	71	18.1223	71	0
678	1	51	0	26	13	67.4	1	20	1.64728	5.172	0.83546	5	1	2	100	5.551	149	88.5	23.4873	80.4	0
679	1	37	1	32	27	108.8	1	34	1.45592	5.87022	1.10642	5.6	2	1	106	5.88406	147.5	94.5	36.8194	114.5	1
680	0	47	0	26	20	58	1	14	1.3861	4.42206	0.44031	5.2	1	1	88	4.88488	112.5	67.5	21.8836	71.5	0
681	0	49	0	17	14	60.7	0	27	1.75848	6.69774	0.80159	5.2	1	1	100	5.551	118.5	68	21.8171	70.8	0
682	1	39	1	38	24	55	0	39	1.69642	5.09442	0.95965	5.1	1	2	93	5.16243	126.5	82	21.1657	76.2	0
683	0	52	0	14	24	40.4	0	13	1.86192	5.97366	0.71127	5.4	1	1	88	4.88488	90.5	56	15.6831	64	0
684	1	45	0	13	17	58.1	0	29	1.57746	5.12028	0.74514	5.4	4	1	96	5.32896	97.5	66.5	22.6387	76	0
685	1	57	0	16	12	52	0	13	0.848208	5.76678	1.129	5.2	1	3	91	5.05141	103.5	67	17.4349	66.5	0
686	1	47	0	31	26	76.3	1	21	0.951648	5.58576	1.06126	5.5	1	3	99	5.49549	130.5	79	27.3257	88	0
687	1	43	1	25	25	66.7	1	20	0.96975	5.19786	0.88062	5.5	1	3	96	5.32896	105.5	67	21.3625	73.5	0
689	0	43	0	12	14	55.6	0	14	1.92398	5.63748	0.34999	5.9	1	1	88	4.88488	119	77.5	21.6916	75.8	0
692	1	52	0	14	19	67.8	1	10	1.25938	4.18932	0.64353	5.4	1	1	100	5.551	109	64.5	20.5588	72.5	0
693	1	74	0	15	16	54.2	1	13	1.10939	4.70652	0.58708	5.6	2	2	104	5.77304	111.5	70	21.5473	70.8	0
694	0	73	0	30	28	39.7	0	14	1.46368	5.06856	0.60966	5.5	1	1	88	4.88488	123	75	18.6756	62.4	0
695	1	56	0	17	14	62.1	0	8	1.60849	4.70652	0.68869	4.9	2	2	90	4.9959	115	73	20.4642	74.6	0
696	0	39	0	12	12	55.9	0	10	1.47402	4.34448	0.63224	5.2	2	3	103	5.71753	111.5	63	20.9367	71	0
697	0	45	0	9	9	49.2	0	8	1.53091	5.27544	0.66611	4.9	1	3	90	4.9959	94	65	18.8634	70	0
703	1	45	0	14	17	53.6	0	14	1.09388	4.37034	2.17897	4.942	1	2	95	5.27345	122.5	78.5	21.8008	76	0
704	1	49	1	18	16	62.8	0	21	0.894756	4.57722	1.52415	5.2	1	2	72	3.99672	147.5	100.5	21.9361	82.5	0
705	1	43	1	120	56	91	0	32	1.37317	5.09442	0.92578	5.6	1	1	105	5.82855	119.5	77.5	32.3961	104	1
706	1	58	0	34	18	57.6	1	19	0.99561	5.58576	0.97094	5	3	3	91	5.05141	99.5	63.5	20.0249	75.8	0
707	0	53	0	19	15	59.9	0	13	1.87226	6.95634	1.28706	5.2	1	1	96	5.32896	114.5	62	22.2438	73	0
708	1	35	0	22	26	63.2	0	15	1.25938	4.55136	0.71127	4.6	1	1	97	5.38447	108	69.5	22.3657	75.2	0
709	1	45	1	28	20	60.1	0	21	1.26455	5.9478	1.55802	5.35	1	2	92	5.10692	138.5	88	23.5944	74.8	0
711	0	55	0	11	16	43.9	1	9	1.57229	6.67188	0.62095	5.452	1	1	79	4.38529	124	66	19.3303	65.8	0
714	1	57	1	28	22	64	0	28	1.60332	6.38742	2.74347	5.2	1	2	89	4.94039	112.5	73	24.6598	82	0
715	1	48	1	40	22	62.1	0	24	1.31627	5.4306	0.68869	4.8	1	3	101	5.60651	103.5	68.5	23.7211	84.5	0
717	1	50	0	30	27	69.6	1	41	1.33696	5.99952	1.73866	5.146	2	3	99	5.49549	164	97.5	24.8964	90.3	1
718	1	43	0	29	24	66.4	0	46	1.55936	5.79264	1.4677	5.1	3	2	105	5.82855	131.5	79	21.6816	79.4	0
719	1	54	0	29	19	76.6	0	64	1.50764	6.38742	1.45641	5.9	2	3	105	5.82855	129.5	77.5	28.2728	88.2	0
720	0	48	0	9	8	59.4	0	13	1.49988	3.93072	0.41773	5.4	1	1	87	4.82937	114.5	67	20.2665	75	0
721	1	53	0	31	25	60.7	0	20	1.45075	5.61162	0.72256	4.6	2	2	101	5.60651	128	82	20.7101	82.2	0
722	1	58	1	33	21	59.1	0	19	1.03699	6.36156	0.99352	5.9	1	2	106	5.88406	105	62.5	21.8402	84	0
723	1	45	0	28	19	68.7	0	39	1.83089	5.4306	1.03868	5.044	3	3	96	5.32896	124	72.5	23.0341	81.4	0
724	1	40	0	15	19	55	0	13	1.77658	5.53404	0.98223	5.248	1	2	95	5.27345	115.5	70.5	20.8798	71.8	0
725	1	45	0	24	14	58.5	0	36	1.60073	5.79264	0.42902	5.248	1	3	85	4.71835	94	64.5	20.3378	74	0
726	1	59	0	16	13	52.4	0	37	0.936132	5.24958	1.27577	5.4	3	3	94	5.21794	104	67	19.5062	65	0
727	1	45	0	30	18	56.4	0	24	1.10164	4.88754	0.57579	5.452	1	2	98	5.43998	137	87.5	21.5704	77.3	0
730	1	45	0	33	25	65.9	0	38	1.51798	4.80996	0.75643	5.146	3	3	104	5.77304	125.5	84	22.2497	80.8	0
731	1	45	1	27	21	73.7	0	29	1.25421	5.84436	2.00962	5	3	2	100	5.551	140	92.5	24.9702	84	0
734	0	55	0	14	14	46.1	0	11	1.84899	4.86168	0.53063	4.6	1	1	79	4.38529	110	71.5	18.7264	67.7	0
736	0	58	0	29	16	43.4	0	25	2.01708	5.92194	0.41773	5.6	1	1	95	5.27345	112.5	65.5	18.0878	67	0
737	0	48	0	14	14	52	0	10	2.31964	7.18908	0.85804	5.1	1	1	89	4.94039	102	60	21.4775	65.6	0
738	0	58	0	19	18	44.3	1	14	1.40937	4.93926	0.75643	5	1	1	85	4.71835	122.5	80.5	20.445	62.5	0
739	1	42	0	19	21	73.7	0	17	0.832692	4.21518	1.67092	4.636	1	3	95	5.27345	153.5	95	24.5398	82.7	0
740	0	47	0	8	14	57.7	0	14	1.43782	6.15468	1.18545	5.1	1	1	92	5.10692	117	82	23.2898	80	1
741	0	39	0	13	12	47.4	0	8	1.23611	4.42206	0.38386	4.6	1	1	96	5.32896	128	83.5	21.1795	63	0
742	1	55	0	14	9	70.5	1	18	0.845622	5.89608	5.10308	5.2	1	3	100	5.551	124	82	24.7719	85.1	0
744	1	53	0	24	16	56.7	0	21	1.70159	5.58576	1.89672	5.4	2	2	107	5.93957	112.5	72.5	19.3227	70.3	0
745	1	53	1	21	20	66.4	0	19	1.36799	6.82704	2.16768	5.2	1	2	95	5.27345	130.5	83	24.5677	85.5	0
746	0	43	0	15	20	63.9	1	15	2.43084	6.15468	0.77901	5.2	3	1	89	4.94039	127.5	82.5	25.2759	81	1
753	1	43	0	16	12	55.6	0	11	1.50505	5.01684	0.5645	5.6	1	2	109	6.05059	125	77	19.059	69.1	0
755	1	48	1	27	9	73.1	0	19	1.33179	4.70652	0.86933	5.4	1	1	96	5.32896	154.5	95.5	23.8421	87	0
757	1	58	1	20	21	57.1	0	35	1.93174	4.9134	0.59837	5.5	3	1	101	5.60651	135	87	21.0498	79.6	0
758	1	51	0	18	19	61.2	0	31	1.1456	6.10296	2.04349	5.4	3	2	96	5.32896	105	69	18.9943	78	0
761	1	56	0	21	19	62.3	0	18	1.60849	5.87022	0.81288	5.1	1	1	91	5.05141	108	67	22.2585	78.3	0
763	0	49	0	12	14	50.4	1	6	1.88778	8.24934	0.44031	5.1	1	1	87	4.82937	93	59	19.4679	59	0
766	1	50	0	45	94	46.6	0	51	3.17044	7.34424	1.30964	4.9	3	3	79	4.38529	118.5	68.5	16.2967	73	0
767	0	48	0	24	18	53.4	0	13	1.31627	6.15468	0.91449	5.4	1	1	82	4.55182	96	57	21.8028	65.5	0
769	0	50	0	20	20	45.6	0	13	2.21879	5.66334	0.51934	5.8	1	1	95	5.27345	96.5	59	17.6138	64.4	0
771	0	56	0	22	15	48.9	0	11	1.43782	7.39596	0.7903	5.2	1	1	85	4.71835	106.5	67.5	22.5068	74	0
772	1	59	0	19	17	61.3	0	12	1.30334	4.29276	0.49676	5	1	1	93	5.16243	97.5	67	22.5434	77.2	0
773	1	59	0	14	13	77.2	0	16	1.24128	5.92194	0.71127	5.5	3	3	96	5.32896	119.5	77	25.8841	92.3	1
775	1	57	1	20	24	53	0	12	0.868896	3.54282	1.11771	4.4	1	1	98	5.43998	103	64	20.6	81.5	0
778	1	55	0	23	32	67.6	0	16	0.98268	5.53404	1.17416	5.6	1	2	98	5.43998	130.5	82	24.2971	81	0
779	1	63	0	27	23	61.4	0	53	1.20508	5.22372	1.60318	5.4	1	2	109	6.05059	111	70	21.7545	82.6	0
780	0	61	0	9	10	54.6	0	11	2.74892	6.49086	0.80159	5.2	1	1	94	5.21794	111.5	71.5	23.0823	69	0
781	1	62	0	15	17	54.2	1	14	1.65763	5.89608	0.46289	5.2	2	1	95	5.27345	109.5	71	20.0294	66.2	0
782	1	58	0	16	13	60.9	1	49	1.24904	5.5599	1.08384	5.4	2	2	97	5.38447	119.5	71	21.8104	83.8	0
783	0	56	1	12	12	62.4	0	8	1.70159	6.77532	0.7903	5.4	2	1	91	5.05141	110	71.5	24.1331	82.8	1
789	0	53	0	7	10	51.6	1	11	1.57487	7.13736	1.34351	5.8	1	1	86	4.77386	117.5	71	21.7575	71.5	0
790	1	62	0	34	34	63	1	47	1.56453	5.01684	0.69998	4.7	3	2	93	5.16243	133.5	82.5	23.0287	78.5	0
791	1	52	0	18	17	53.9	0	12	1.20249	5.45646	1.06126	5.1	1	1	98	5.43998	97	61	19.12	72.3	0
795	0	40	0	14	21	56.2	0	12	1.86192	6.25812	0.9032	4.8	1	1	87	4.82937	109.5	69.5	23.8517	77	0
796	0	40	0	10	10	55.3	0	9	1.24387	4.18932	0.64353	4.8	1	1	86	4.77386	90.5	57	23.0772	69.5	0
797	0	49	1	16	15	79.2	0	12	1.54901	5.9478	0.73385	5.6	1	1	100	5.551	124	75.5	32.1311	100.5	1
798	0	47	1	21	17	56.9	0	23	1.46885	5.71506	0.55321	5.2	1	1	88	4.88488	105	67	24.5631	71.5	0
800	0	57	0	12	15	43.2	0	10	1.43782	5.27544	0.39515	5	1	1	94	5.21794	106	65	18.5757	66	0
801	1	61	0	20	21	53.8	1	11	1.12232	4.96512	1.06126	5.1	2	2	98	5.43998	91.5	58.5	21.6606	72.8	0
805	1	53	1	29	18	61.1	0	35	0.837864	4.03416	1.15158	5.6	2	2	109	6.05059	141.5	88.5	23.2815	79.8	0
808	1	57	1	26	17	75.7	1	17	0.907686	5.172	1.32093	5.5	2	3	92	5.10692	118.5	75	24.1084	92	1
809	1	49	0	41	26	78.7	1	29	1.45592	6.02538	1.68221	4.9	3	1	88	4.88488	125.5	78.5	24.2362	87	0
810	1	49	1	25	17	67.4	0	16	0.861138	4.73238	2.56283	5.5	1	2	93	5.16243	112	67	24.1095	85.7	0
811	1	43	0	23	29	65.4	0	79	1.23352	4.37034	1.87414	4.5	3	3	97	5.38447	118	80.5	24.1389	83.4	0
812	1	60	0	18	21	53.5	0	11	1.59815	4.57722	0.81288	6	1	2	102	5.66202	102	66.5	19.4619	70.3	0
813	1	36	0	13	14	74.1	0	15	1.69124	5.27544	0.4516	5	1	1	83	4.60733	128	82.5	26.0987	80.8	0
814	1	42	0	27	19	73.4	0	28	1.03699	5.5599	1.71608	4.9	3	3	87	4.82937	130.5	84	26.0062	79.5	0
816	0	53	1	11	14	54.7	0	13	1.63177	7.99074	1.10642	5.8	1	3	91	5.05141	95.5	60	23.1547	71	0
817	1	46	0	22	17	58	1	13	1.54384	5.92194	1.41125	5.2	2	2	98	5.43998	120.5	74.5	21.6701	74.5	0
818	1	40	0	9	19	64.1	1	20	1.58522	3.879	0.89191	4.9	3	3	86	4.77386	118.5	77	20.5764	77.4	0
820	0	58	0	16	19	57.9	0	9	1.45592	5.37888	0.85804	4.9	1	1	89	4.94039	117.5	72.5	23.3409	77	0
821	1	46	0	13	15	58.8	1	15	1.64728	4.73238	0.7903	5.1	2	3	92	5.10692	109	70	19.9917	71.9	0
822	0	45	0	19	22	50.2	0	14	1.64728	4.11174	0.3387	5.7	2	1	107	5.93957	89	57.5	19.9069	66	0
823	1	59	0	11	11	61.7	0	14	1.35765	5.06856	1.20803	5.5	1	2	92	5.10692	116	70	23.0807	81.2	0
824	0	46	1	18	12	47.4	0	15	1.53608	3.05148	0.44031	5.8	1	1	101	5.60651	104.5	73.5	19.5274	60	0
826	1	41	1	24	17	74.3	0	28	1.19215	5.48232	1.71608	4.9	2	1	88	4.88488	124	81	24.9406	90.7	1
827	1	62	0	21	19	52.7	0	13	1.25938	5.61162	0.69998	5.6	1	1	103	5.71753	80	53.5	18.5614	67.5	0
828	0	57	0	17	18	42.3	0	10	1.82572	6.30984	0.42902	5.1	1	1	82	4.55182	102	70.5	18.6258	59.7	0
829	1	50	0	17	17	55	0	36	1.19473	6.18054	1.37738	4.9	1	2	99	5.49549	133.5	88	21.7008	71.5	0
830	0	59	0	14	12	39.5	0	27	1.5516	5.71506	1.02739	5	1	1	100	5.551	112	72	17.1191	57	0
832	0	46	0	11	12	51.4	1	7	1.51281	4.37034	0.44031	4.6	1	1	87	4.82937	102.5	64.5	21.9287	63	0
833	1	55	1	49	23	77.5	1	58	1.4223	4.80996	0.9032	5.4	2	2	92	5.10692	125	78.5	26.0752	83	0
834	0	38	0	12	16	54.1	0	11	1.33438	5.35302	0.83546	5.248	1	1	91	5.05141	125	83	21.1064	67	0
835	0	57	0	24	21	51.4	1	39	1.06802	5.6892	0.75643	5.2	1	1	90	4.9959	134	81	22.814	79	0
836	0	40	0	12	16	53.1	0	9	1.35248	4.21518	0.5645	4.84	1	1	87	4.82937	90	60.5	20.4853	71.7	0
838	1	58	0	16	17	61.1	0	14	1.49729	4.70652	0.73385	4.6	1	2	90	4.9959	117	74	20.9934	79	0
839	1	49	0	8	11	69.3	0	12	1.14818	4.80996	1.51286	5.2	1	3	95	5.27345	108	68	24.0075	81.7	0
840	0	51	0	11	11	47.2	0	8	1.6447	4.88754	0.39515	4.6	1	1	95	5.27345	142.5	89	18.4606	64	0
841	1	58	1	37	32	59.1	0	19	0.822348	5.99952	2.34832	5.5	1	3	100	5.551	108	67	21.1658	82.1	0
842	1	48	0	17	11	73.8	0	41	1.89037	5.0427	0.64353	5.4	4	2	99	5.49549	123.5	81	25.1796	87	0
843	1	54	0	22	15	58.9	0	14	1.23094	6.15468	1.04997	5	1	1	97	5.38447	107.5	67.5	20.0023	74.5	0
847	1	55	0	12	12	63.6	0	9	0.98268	5.22372	0.7903	5.1	1	3	103	5.71753	115	71	22.8047	71.5	0
848	0	54	0	16	18	50.3	0	10	2.36878	7.18908	0.50805	5.7	1	1	106	5.88406	120.5	74	19.9465	70.5	0
849	1	60	0	21	24	61.8	0	14	1.53867	4.57722	0.89191	5.1	1	1	106	5.88406	117	80	21.6892	81	0
850	0	47	0	8	9	49.6	0	8	1.72228	5.37888	0.47418	5	1	2	88	4.88488	114.5	73	21.1884	64	0
851	0	51	0	14	13	47.7	0	20	1.25421	5.27544	1.16287	4.9	1	3	87	4.82937	86.5	56	20.5645	59	0
853	1	47	0	15	20	63	0	17	1.29559	6.28398	1.37738	5.1	3	3	91	5.05141	132.5	86	21.4196	80	0
854	1	56	0	24	18	73.3	0	26	1.53867	5.19786	0.49676	5.6	3	2	103	5.71753	147	92	25.1852	87	0
856	1	40	0	18	16	56.7	1	22	1.54126	5.37888	0.99352	5.1	1	3	91	5.05141	114	83	19.4588	65.6	0
857	0	45	0	15	17	51	0	14	1.43006	4.5255	0.93707	5.146	1	1	83	4.60733	102.5	66.5	20.1226	67.5	0
858	1	45	0	21	26	67.8	1	29	1.42747	4.34448	0.7903	4.942	1	2	95	5.27345	107	73	23.5988	82	0
859	0	58	1	15	19	49.2	0	9	2.00932	6.30984	0.42902	5.1	1	1	88	4.88488	97	64.5	20.1652	65	0
860	1	52	0	18	19	59.2	1	46	1.00854	4.57722	1.6935	5.4	2	1	83	4.60733	111.5	75.5	20.6786	78.3	0
861	0	52	0	123	98	32.3	0	29	2.01967	4.47378	0.4516	4.4	1	1	51	2.83101	84.5	55	14.0727	49	0
862	0	52	0	15	20	56.7	1	18	1.81796	7.29252	0.80159	5.2	1	1	85	4.71835	110	72.5	24.2531	73.5	0
863	1	56	0	21	18	66.5	1	15	1.64987	4.06002	0.5645	4.9	2	2	91	5.05141	96.5	64	22.822	79	0
864	1	47	0	38	26	60.3	1	53	1.79986	4.49964	0.39515	4.8	1	3	87	4.82937	96.5	64.5	21.9091	71.4	0
866	1	45	0	12	11	58.4	0	35	1.26714	5.3013	0.64353	4.9	1	3	87	4.82937	106.5	65	19.8788	65.3	0
867	1	57	0	19	25	51.6	0	10	1.06285	4.96512	0.72256	4.8	1	3	89	4.94039	122.5	73	20.2067	68.9	0
870	1	44	0	24	20	70.3	0	12	1.39127	5.74092	0.55321	5.2	1	1	91	5.05141	100	67	25.6661	88	0
872	1	50	0	20	14	74.3	1	27	1.6628	6.43914	0.88062	5.4	1	2	96	5.32896	113	80	25.8003	88	0
873	1	48	0	15	18	59.5	1	12	1.43264	4.7841	1.59189	4.8	4	3	79	4.38529	85.5	56.5	20.5399	68.7	0
874	0	44	0	19	28	44.4	1	11	1.58263	4.93926	0.6774	4.5	1	1	78	4.32978	88.5	55	17.8987	57.2	0
880	0	56	0	18	20	52.6	0	16	1.1999	6.69774	2.96927	5.4	1	1	92	5.10692	110	67	22.093	78.5	0
881	0	46	0	12	13	47.7	0	10	1.15336	3.95658	0.21451	5.1	1	1	99	5.49549	95	56.5	20.9201	64	0
882	0	51	0	11	18	55	1	9	1.76882	4.49964	0.40644	5.4	1	1	87	4.82937	110	68.5	20.2265	79.5	0
883	0	47	0	16	13	53.2	0	11	1.84382	3.72384	0.46289	4.8	1	1	87	4.82937	99.5	61	22.667	65.1	0
885	0	42	0	17	14	52.1	1	10	1.13784	4.62894	1.47899	4.5	1	1	87	4.82937	109	59	20.225	70.5	0
886	0	46	0	16	14	53	1	19	1.1456	4.1376	0.65482	5.5	1	1	96	5.32896	109	66.5	20.8855	68.2	0
889	0	42	0	11	19	53.9	0	17	1.49471	5.09442	1.23061	4.942	1	2	94	5.21794	91	49	20.7167	71.8	0
891	0	42	1	12	14	54.9	0	12	0.902514	4.62894	0.86933	4.9	1	1	89	4.94039	101.5	65	21.1272	70.2	0
892	0	40	0	11	13	60.1	1	13	1.57487	5.0427	0.55321	4.4	1	2	90	4.9959	95.5	60	23.3596	79.5	0
893	0	40	0	11	12	57.6	1	11	1.03957	4.75824	1.19674	4.8	1	1	91	5.05141	120	74	21.813	77	0
894	0	41	0	12	8	49.9	1	7	1.41971	4.80996	1.32093	5.6	1	1	92	5.10692	113	67	19.1081	60	0
895	0	48	0	13	15	45.1	0	9	1.80761	5.0427	0.65482	5.4	1	1	86	4.77386	100.5	66.5	19.7275	67.3	0
896	0	40	0	13	12	57	0	10	1.19732	4.42206	0.42902	4.942	1	1	89	4.94039	105	60	21.5858	79.3	0
897	1	32	0	6	14	56.1	0	9	2.07914	5.172	0.50805	5.1	3	1	86	4.77386	124	78	20.0674	71	0
899	0	46	0	7	8	52.8	0	9	1.52574	5.24958	0.50805	5.4	1	1	85	4.71835	93	63	21.5854	72.1	0
901	1	64	1	34	21	69	1	40	1.09388	4.99098	0.93707	5.1	4	3	103	5.71753	98.5	63.5	23.8474	86	0
902	1	46	1	26	20	75.7	0	22	0.9051	5.63748	0.88062	5.7	1	3	94	5.21794	101	62	26.6939	86.3	0
904	1	47	1	34	23	82.3	1	43	1.21283	5.9478	2.12252	4.7	1	2	99	5.49549	129.5	86	27.152	89	0
905	0	45	0	19	17	73.3	0	9	1.31369	4.29276	1.43383	5.1	1	1	80	4.4408	107	65.5	27.6224	94	1
907	1	53	0	14	15	64.2	0	12	1.04216	3.879	0.69998	5.5	1	3	95	5.27345	95.5	60.5	22.6118	80.6	0
908	0	50	0	22	19	57.2	0	17	1.92657	5.92194	0.82417	5.6	1	1	95	5.27345	116	75	25.2536	86.2	1
909	1	66	0	11	11	56.6	1	27	1.11715	5.37888	0.98223	5.2	1	2	82	4.55182	106.5	72	21.4872	83.5	0
911	1	47	0	17	13	67	0	20	1.08612	6.5943	0.89191	5.1	1	3	93	5.16243	101.5	61	22.8062	78.3	0
913	1	63	0	15	19	68.5	0	12	0.946476	4.57722	2.47251	5.2	1	3	93	5.16243	125.5	75.5	25.7188	87	0
915	1	56	0	17	14	61.7	0	27	1.13267	5.3013	1.17416	5.1	2	3	92	5.10692	96.5	58.5	21.0021	77	0
916	1	49	0	7	15	59.5	0	20	0.822348	4.86168	1.77253	4.9	1	3	90	4.9959	111.5	72.5	18.9705	77.5	0
917	1	48	0	26	18	55.7	0	30	1.4404	4.03416	0.64353	5.1	3	3	83	4.60733	111	72	19.138	68.4	0
918	0	46	0	11	9	47.8	0	8	1.72486	5.12028	0.93707	5	1	1	97	5.38447	103.5	59.5	18.6952	68	0
919	0	48	0	20	18	58.2	0	14	2.14638	4.9134	0.31612	5.1	3	3	84	4.66284	115	75.5	23.3727	86.8	1
920	1	55	0	19	14	58.7	0	18	1.01113	4.68066	1.09513	4.4	3	1	88	4.88488	121.5	80.5	21.8248	84.7	0
922	1	60	0	23	25	59.7	0	11	1.26197	6.15468	1.11771	5.2	1	1	98	5.43998	116.5	73	19.8324	76.8	0
923	1	60	0	10	9	65.6	0	19	1.60073	4.75824	0.69998	5.2	3	2	108	5.99508	126.5	75	23.9212	86	0
925	0	50	0	14	14	52.6	0	12	1.774	5.24958	0.54192	5.1	1	1	83	4.60733	102.5	65.5	20.2924	66.6	0
926	0	50	1	22	11	60	0	21	1.699	5.32716	0.77901	6	1	1	90	4.9959	106	71.5	23.7332	76.3	0
929	1	53	0	26	25	54.5	0	11	1.3111	5.37888	0.73385	5.1	1	2	78	4.32978	108.5	66	19.8976	74.8	0
930	0	48	0	13	21	47.5	0	7	1.79468	4.96512	0.54192	5.6	1	1	97	5.38447	103.5	69	17.2376	60.4	0
931	0	44	0	13	18	48.4	0	9	1.37834	3.72384	0.30483	4.8	1	1	94	5.21794	104.5	69	18.7652	64.6	0
932	0	53	0	17	18	53.6	0	11	1.41454	6.12882	1.98704	5.248	1	1	90	4.9959	124.5	82	23.3528	82.5	1
933	0	48	0	18	9	50.6	0	16	1.4585	5.79264	1.07255	4.9	1	1	93	5.16243	109.5	68	23.7706	76	0
934	1	46	0	36	25	71.7	1	25	1.00337	5.92194	0.49676	5.2	1	3	104	5.77304	107.5	64	26.5933	85.5	0
935	0	54	0	32	24	57.2	0	13	1.89554	6.51672	1.02739	5.5	1	1	93	5.16243	132	80.5	23.0295	68.5	0
936	1	43	1	25	13	71.5	0	20	0.796488	4.9134	3.68054	4.9	1	3	93	5.16243	120.5	71	23.0562	81	0
939	0	59	0	23	20	46.8	0	40	0.837864	5.66334	1.55802	5.4	1	1	88	4.88488	143	83	20.4712	67.5	0
941	0	42	0	21	13	59	0	9	1.27231	5.4306	1.06126	5.4	1	1	96	5.32896	92.5	52.5	23.1046	74.6	0
943	1	43	0	29	17	60	0	21	1.11715	5.53404	1.00481	5.2	1	3	100	5.551	106.5	60.5	21.4624	77.4	0
946	1	50	0	17	15	63.8	0	17	1.49471	6.12882	0.42902	5.6	1	2	99	5.49549	118	70.5	23.0417	81	0
947	1	46	0	39	26	61.1	0	16	1.11198	4.24104	0.80159	5.1	1	3	82	4.55182	116	72	20.9688	70.6	0
948	1	48	0	33	29	62	1	23	1.86451	4.68066	0.36128	4.9	3	2	93	5.16243	110.5	69	20.7637	77.5	0
949	1	48	1	11	8	58.7	0	10	1.02923	4.80996	0.86933	5	1	3	98	5.43998	118	78.5	21.9854	78	0
951	1	52	0	25	18	66.1	0	22	1.69124	5.63748	0.54192	5.2	3	2	102	5.66202	121	86	22.2138	83	0
952	1	48	0	33	28	65	0	60	1.40678	3.98244	0.73385	4.9	4	1	96	5.32896	130.5	84	21.5186	73.5	0
956	1	59	1	12	9	77.6	0	15	1.06026	3.1032	1.23061	5.5	1	1	104	5.77304	130	85.5	29.8259	92	1
957	1	56	1	21	16	66.2	0	43	0.858552	4.83582	3.0483	5	2	2	99	5.49549	115	77	22.6925	81.7	0
959	1	48	0	18	14	65.4	0	17	1.2749	5.5599	0.64353	4.9	2	3	86	4.77386	110.5	75.5	21.9786	79.2	0
961	1	50	1	28	18	69	0	34	1.23352	6.0771	0.91449	5.1	1	2	108	5.99508	101	66.5	22.634	83	0
962	0	55	0	10	16	67.1	0	15	1.20249	6.28398	1.09513	6.1	1	1	97	5.38447	105.5	64	29.6244	85.5	1
964	0	51	0	12	16	55.1	1	10	1.9214	4.70652	1.129	5.1	3	1	93	5.16243	119	71	19.292	63	0
965	1	66	1	23	17	72.1	0	25	1.01113	6.02538	1.59189	5.5	1	1	82	4.55182	108.5	72.5	24.8603	91.2	1
966	0	66	0	16	19	59.9	0	12	1.34213	6.36156	0.65482	5.6	1	1	94	5.21794	113	72	24.1471	85.5	1
967	1	59	0	20	24	52	0	26	1.2749	4.21518	0.37257	4.8	3	3	88	4.88488	103	65.5	19.1697	74.6	0
968	1	53	0	18	17	76.2	0	15	0.910272	5.71506	1.49028	5.1	1	2	108	5.99508	135.5	80.5	23.8619	90.8	1
971	1	47	0	16	16	61.7	0	15	1.11457	3.95658	0.57579	4.9	1	3	99	5.49549	116.5	73.5	22.2565	74.5	0
972	1	54	0	15	12	74.1	0	28	1.21283	5.61162	1.4677	5	4	3	107	5.93957	123	81.5	24.7586	81.2	0
973	0	50	0	19	20	48.2	0	21	1.21283	5.63748	1.6935	6.2	1	1	91	5.05141	107.5	69.5	19.3568	74	0
974	0	48	0	8	9	57.9	0	10	1.80244	4.88754	0.59837	4.7	3	1	88	4.88488	80	50.5	22.9026	72.3	0
975	0	51	0	11	14	50.3	1	13	2.05846	4.49964	0.54192	4.8	1	1	90	4.9959	110.5	71	19.9969	61.5	0
976	1	62	0	26	29	56.9	0	21	1.21025	5.14614	1.03868	5.7	4	3	109	6.05059	90.5	55	21.8969	77.5	0
978	1	56	0	15	19	61.5	1	35	1.83089	6.23226	0.65482	4.9	4	1	103	5.71753	149	91.5	20.5012	75.2	0
981	0	49	0	19	15	54.9	0	8	2.52652	6.43914	0.28225	5.1	1	1	89	4.94039	91	57	20.3127	67.5	0
982	1	36	0	24	19	71	0	32	1.24645	7.00806	1.62576	5.2	2	2	89	4.94039	112	71	24.8591	84.5	0
983	0	68	0	18	22	43.6	0	10	1.62918	5.53404	0.7903	5	1	1	90	4.9959	118.5	74.5	20.5103	79	0
985	0	46	0	10	14	43	0	7	1.91364	4.37034	0.85804	4.8	1	1	82	4.55182	84.5	53.5	17.7831	62.6	0
986	0	53	0	33	21	59.9	0	55	1.52574	5.14614	0.49676	5.554	1	1	86	4.77386	133.5	88.5	26.6934	87	1
987	0	54	1	27	22	76.9	0	20	1.11198	5.63748	1.65963	5.4	1	3	93	5.16243	117.5	72.5	28.9435	95	1
988	0	49	0	12	14	48.7	1	9	1.54126	4.57722	0.44031	5.1	1	3	93	5.16243	101.5	65.5	19.5328	63.5	0
990	0	58	1	19	22	60.7	1	42	1.47402	5.97366	0.93707	5.5	1	1	93	5.16243	127.5	78	26.0663	89	1
991	0	54	0	15	22	56	0	14	2.79288	6.43914	0.41773	4.9	1	2	90	4.9959	126.5	83.5	21.181	84	1
992	0	50	0	13	23	42.3	0	13	1.64728	6.10296	0.28225	5.4	1	1	92	5.10692	119	76	18.3085	75	0
993	0	43	1	19	10	54.7	0	11	1.23869	5.19786	0.66611	5.7	1	1	96	5.32896	112.5	68.5	24.0539	73.5	0
995	0	43	0	18	22	52.1	1	9	1.92916	5.92194	0.86933	4.9	1	1	83	4.60733	96	58.5	20.3008	78.6	0
996	1	62	0	12	18	70.6	0	17	1.56194	5.87022	0.58708	5.2	2	2	97	5.38447	121	80	23.3994	86.4	0
997	1	47	1	44	25	77.2	0	41	0.82752	4.80996	1.52415	5.5	1	3	105	5.82855	116.5	74	25.0077	90	1
998	0	42	0	10	9	58.7	0	12	1.66538	6.7236	0.71127	5.1	1	1	91	5.05141	128.5	69	22.787	75.1	0
999	0	49	1	22	21	53.8	0	15	1.40937	6.2064	1.53544	5.6	1	3	104	5.77304	117	79	24.9309	83.5	1
1000	0	44	0	21	25	46.3	0	85	2.00674	5.97366	0.86933	5	1	1	89	4.94039	102.5	66.5	18.6884	70	0
1001	1	48	0	24	19	67.1	0	21	1.06543	6.69774	1.20803	5.4	1	3	99	5.49549	105	69	22.8403	78.4	0
1002	0	49	0	15	14	51.6	1	8	2.13862	5.50818	0.53063	5.1	1	1	86	4.77386	112	68	19.981	61	0
1004	1	61	0	27	16	59.6	1	14	1.0525	5.40474	1.71608	5.6	1	1	106	5.88406	124.5	78.5	22.1594	82	0
1006	1	43	0	13	14	75.1	0	10	1.59298	6.43914	0.74514	5	1	2	96	5.32896	106.5	71.5	23.9173	80	0
1008	0	63	0	13	26	48.2	0	11	1.34213	4.49964	1.14029	5.4	1	1	85	4.71835	100.5	64	18.711	66	0
1011	0	42	0	16	16	51.9	0	13	2.13862	4.57722	0.47418	4.7	2	1	93	5.16243	101.5	49.5	19.4385	66	0
1013	1	76	0	29	35	57.4	1	24	1.11457	6.54258	1.87414	5.6	1	2	98	5.43998	127	76	24.0156	77.3	0
1014	1	54	0	12	12	61.9	0	13	1.55419	4.73238	0.74514	5.2	1	3	95	5.27345	110	73.5	20.0059	74	0
1015	1	54	0	19	20	55.4	1	10	1.70676	5.66334	0.72256	5.2	1	2	101	5.60651	105	68	20.0562	70.5	0
1016	1	61	1	39	23	74.6	0	44	0.752526	5.45646	2.05478	4.7	3	3	83	4.60733	134.5	84	25.6319	94	1
1017	0	44	0	12	14	53.7	0	9	1.81796	4.83582	0.49676	4.8	1	1	85	4.71835	105	63.5	20.4871	73.3	0
1018	1	46	0	13	15	62.6	0	29	1.293	5.71506	0.41773	5.2	2	3	109	6.05059	104	62	21.6609	76	0
1019	1	42	1	37	26	73.4	0	30	0.861138	3.98244	2.04349	5.1	1	3	105	5.82855	135.5	83.5	24.4964	81.4	0
1020	1	43	0	11	11	67	0	22	1.10681	4.37034	0.73385	4.8	1	3	91	5.05141	94	61	23.9377	86.5	0
1024	1	59	0	15	17	60.3	0	13	1.57487	5.89608	0.93707	4.8	4	3	87	4.82937	118	72	23.062	76	0
1025	1	40	1	35	21	65.6	0	19	0.863724	4.80996	1.86285	4.4	1	2	88	4.88488	103.5	65.5	21.9439	80	0
1026	1	46	0	24	23	57.3	0	11	1.59298	4.2669	0.95965	5	1	2	85	4.71835	144	86.5	19.4137	72.8	0
1027	1	45	1	35	22	59	0	21	1.35506	5.24958	1.42254	5.4	1	2	96	5.32896	112.5	64	21.9363	80.2	0
1030	1	46	0	12	14	69	1	11	1.4223	5.27544	0.65482	4.9	1	1	94	5.21794	106	70	22.3769	78.2	0
1031	1	46	0	10	11	57.4	0	12	1.02923	4.57722	1.20803	5.5	1	3	97	5.38447	108.5	71	20.5324	76	0
1037	0	55	0	23	21	69.9	0	45	1.18956	5.32716	0.58708	5.4	1	1	96	5.32896	119.5	77.5	28.286	78.5	0
1040	1	56	0	14	18	52	0	11	2.64548	6.02538	0.65482	5.9	3	1	101	5.60651	91.5	59	18.0781	65	0
1041	1	47	1	25	18	79.3	0	29	1.08095	6.0771	1.61447	5.2	1	3	97	5.38447	120.5	80	25.0847	89.8	0
1045	1	50	1	21	13	67.9	0	35	1.26973	7.16322	1.63705	5.1	1	2	102	5.66202	102	67.5	24.5519	85.5	0
1048	1	58	0	10	16	62.4	1	10	1.09129	5.58576	1.00481	5.5	3	2	97	5.38447	96	62.5	21.7964	84	0
1050	1	44	1	53	23	62.7	0	29	0.822348	6.05124	3.25152	5.5	1	3	88	4.88488	120	79.5	22.8361	80.8	0
1052	1	46	0	14	14	55.8	0	10	1.0344	4.86168	0.89191	4.8	1	3	89	4.94039	121.5	81.5	19.1275	76	0
1053	1	42	0	22	22	68.3	0	16	1.01371	4.62894	0.39515	5.7	1	3	88	4.88488	115	75	23.7448	77.5	0
1055	1	44	0	10	11	64.5	0	16	1.78434	5.48232	1.00481	4.8	3	2	98	5.43998	107	63	21.3777	77.4	0
1056	0	44	0	29	37	40.1	0	48	1.55419	4.83582	0.41773	4.8	1	1	88	4.88488	94	58	17.1078	55.8	0
1057	0	46	0	11	14	48.8	1	10	1.73779	5.48232	0.20322	5.044	1	1	94	5.21794	114.5	74.5	21.2615	69	0
1058	0	56	0	20	25	42.4	0	9	1.52315	3.95658	0.55321	4.9	1	1	98	5.43998	95.5	63.5	18.0184	60.8	0
1062	0	52	0	40	28	50.8	0	49	0.928374	6.69774	1.2419	5.8	1	1	94	5.21794	122.5	77	20.3493	71	0
1065	1	63	0	29	21	61.6	1	16	0.94389	4.86168	3.69183	4.6	1	1	93	5.16243	152.5	99	23.501	79.5	0
1066	1	50	0	16	16	60.7	1	18	1.29817	5.61162	1.81769	4.942	2	2	100	5.551	136.5	89	22.7902	83.7	0
1068	1	47	0	22	19	62.6	1	11	0.71115	3.879	0.95965	4.6	1	2	89	4.94039	118	75	23.3602	74.3	0
1069	1	56	0	22	22	57.2	1	15	1.92916	5.66334	0.98223	5	4	2	93	5.16243	120	80	19.7691	75.8	0
1070	1	47	1	68	42	80.6	0	34	1.15853	5.27544	1.55802	5.5	1	3	78	4.32978	114	77	28.3208	95.5	1
1073	1	66	1	19	22	65.3	1	16	1.11457	5.3013	1.16287	5.6	1	2	101	5.60651	115	78	23.2747	84.5	0
1074	1	47	1	33	26	79.1	0	32	1.36282	5.99952	0.7903	4.9	1	2	85	4.71835	115.5	73.5	25.4491	83.5	0
1075	1	50	1	31	24	76.9	0	58	1.34731	5.66334	0.85804	5.8	3	3	108	5.99508	117.5	73.5	25.0529	86.4	0
1076	1	46	0	34	20	71.7	0	19	0.920616	4.21518	1.00481	5.5	2	3	95	5.27345	114	74	22.6807	82.3	0
1077	1	51	0	14	15	57.9	0	16	1.33955	4.73238	1.02739	5	1	1	81	4.49631	108	67.5	21.4227	76.8	0
1079	1	48	0	46	23	80.7	0	44	1.37058	4.86168	1.16287	5.6	1	3	100	5.551	103.5	70	25.9344	86	0
1080	1	48	0	18	14	62.5	0	38	1.18439	6.2064	0.82417	4.8	1	1	87	4.82937	102	66	21.0772	74.5	0
1081	1	59	1	52	34	67.5	0	25	0.886998	5.27544	0.9032	5.2	1	2	96	5.32896	128.5	81	24.1164	85	0
1082	1	59	1	21	19	54.4	0	25	1.21542	5.14614	0.50805	5.2	2	3	101	5.60651	111.5	71.5	20.3749	72	0
1083	1	46	1	42	26	67.6	1	43	1.28007	6.43914	1.38867	5.6	1	2	106	5.88406	139	94.5	24.1232	86	0
1084	1	39	0	37	21	80.2	0	91	1.64211	5.53404	0.98223	5	1	2	107	5.93957	111	71	25.4553	92	1
1085	1	46	0	20	12	64.6	0	18	1.50505	5.87022	0.76772	5	3	1	97	5.38447	110	78.5	23.8727	80	0
1086	1	64	0	22	21	58	0	19	1.64728	4.88754	0.53063	4.6	1	3	83	4.60733	116	72.5	18.9821	73.5	0
1087	0	35	0	15	19	58.8	0	12	1.70676	5.24958	0.40644	5.35	1	1	95	5.27345	120.5	67.5	21.7557	74.4	0
1088	0	46	1	9	11	58.7	0	13	0.925788	4.96512	1.36609	5.2	1	3	92	5.10692	92.5	59	23.6334	76	0
1089	1	56	0	14	23	69.3	0	25	1.32662	4.62894	0.83546	5.1	1	2	90	4.9959	159	103	26.3735	86	0
1091	1	63	0	27	16	69	0	29	0.985266	5.97366	0.89191	5.6	2	2	92	5.10692	143	92.5	25.4059	86.2	0
1093	1	57	0	16	16	90.3	0	17	1.06026	5.50818	1.23061	5.5	2	3	101	5.60651	111.5	74.5	30.0324	96.5	1
1094	0	47	0	17	20	52.9	0	10	1.65763	4.73238	1.28706	5	1	1	87	4.82937	93.5	55.5	18.8325	68	0
1096	0	64	0	17	13	51.3	1	13	0.977508	5.71506	1.2419	6.1	1	1	93	5.16243	133.5	72	24.3324	80	1
1097	1	56	1	33	27	72.9	1	24	0.915444	5.06856	1.18545	5.452	1	2	92	5.10692	120	76.5	26.0457	88.5	0
1098	1	50	0	15	16	68.8	1	23	1.37575	5.32716	1.20803	5	4	1	97	5.38447	114	73.5	25.2097	75	0
1099	1	49	0	25	18	68.7	0	19	0.6465	4.24104	1.47899	5.4	1	3	95	5.27345	116.5	78	25.1426	92	1
1101	1	44	0	57	41	63.4	0	122	1.42747	3.98244	1.38867	5.1	4	3	97	5.38447	103	62.5	22.0934	83.2	0
1102	1	43	1	33	16	70.8	0	27	1.46109	5.9478	1.06126	5.6	1	1	101	5.60651	133.5	83.5	23.0393	79.3	0
1103	1	57	0	15	20	70.4	0	23	1.28524	5.9478	0.63224	5.2	4	3	91	5.05141	101	66	22.805	81	0
1104	1	52	0	15	21	61.9	0	23	1.10939	4.99098	1.71608	4.9	1	3	102	5.66202	90	56	23.4414	81.5	0
1106	1	53	1	52	31	65.5	0	87	1.26714	5.92194	1.0161	5.2	1	1	102	5.66202	133	85	24.8659	84.5	0
1108	1	37	0	37	20	68.6	0	32	1.4223	5.14614	0.62095	5	1	1	91	5.05141	114	74.5	22.8416	80	0
1109	1	57	1	61	21	78.3	0	29	0.713736	5.63748	2.12252	4.9	1	2	105	5.82855	112.5	72	25.2203	86	0
1110	1	49	0	39	20	76	0	122	1.13784	5.6892	1.70479	5	4	3	93	5.16243	110	69	24.788	94.1	1
1111	1	57	1	42	25	78.4	0	12	0.954234	4.80996	1.47899	5	1	1	94	5.21794	124.5	81.5	26.8745	94.9	1
1112	0	55	0	12	17	54.3	0	8	1.59039	5.58576	0.91449	5.248	1	1	95	5.27345	147	88.5	20.793	76	0
1114	1	52	1	32	19	71.2	0	17	1.07319	5.61162	1.25319	5.9	1	3	107	5.93957	112.5	74	26.2478	84.5	0
1116	1	57	0	11	11	59.2	0	19	1.36541	3.77556	1.2419	5.2	1	2	99	5.49549	105	70	21.5094	79.3	0
1118	0	63	0	25	17	58.5	0	22	1.97053	5.9478	0.97094	5.452	1	1	100	5.551	134	75	26.0695	76.6	0
1119	1	54	0	15	20	44	0	11	0.951648	6.18054	1.32093	5.1	1	3	77	4.27427	92.5	58.5	17.4044	62	0
1120	1	66	0	13	17	48.8	1	12	1.60073	5.97366	1.02739	5	4	1	87	4.82937	103	63.5	17.4352	71.8	0
1121	0	48	0	16	24	45.2	0	21	3.09286	7.21494	0.75643	5	1	1	77	4.27427	98.5	54.5	18.3843	61.8	0
1123	0	51	0	33	33	55.4	1	14	1.19473	5.8185	0.93707	5.5	1	1	90	4.9959	96	61	20.9026	70	0
1124	0	51	1	32	23	60.3	0	19	1.293	4.70652	0.77901	4.9	1	1	83	4.60733	103	65	25.4589	89.2	1
1127	0	51	0	14	21	44.7	0	10	2.07139	5.58576	0.39515	5.1	1	1	93	5.16243	105	61.5	20.518	62	0
1128	0	56	0	13	13	53	0	10	1.36024	5.24958	0.31612	5.4	1	1	92	5.10692	96	61	20.1951	79	0
1130	0	41	0	12	17	53.3	0	13	2.11276	4.5255	0.34999	5.1	1	1	79	4.38529	100.5	64.5	21.1895	72.5	0
1132	1	41	0	15	18	58.9	0	12	1.5878	4.6548	0.47418	4.6	2	2	83	4.60733	100	67	21.504	73.6	0
1133	1	53	0	18	17	58	0	11	1.49729	6.02538	0.40644	4.9	1	1	81	4.49631	102.5	63.5	22.3479	81	0
1134	1	43	0	14	16	67.6	0	16	1.29041	4.1376	0.80159	5.5	1	3	103	5.71753	132.5	74.5	24.7401	81.5	0
1135	0	45	0	16	15	58.1	0	13	1.34989	4.75824	0.46289	4.8	3	1	85	4.71835	133.5	82	22.6387	71	0
1136	0	43	0	16	14	45.9	0	10	1.82054	4.99098	0.38386	4.8	1	1	77	4.27427	102	70	20.4545	60	0
1139	1	55	0	14	18	58.2	0	10	1.11715	3.93072	0.9032	4.8	2	1	86	4.77386	129	85	18.9824	69.5	0
1141	1	64	0	25	46	62.1	0	57	1.18697	5.8185	6.00628	5.1	3	2	92	5.10692	112.5	75.5	21.6916	87	0
1142	1	50	1	33	26	69.1	0	23	1.5335	7.00806	2.06607	4.9	4	2	95	5.27345	140	81	26.8577	85.9	0
1143	1	57	0	17	20	82.6	1	17	1.36024	6.2064	0.73385	4.8	1	2	96	5.32896	124.5	81	27.0023	94	1
1145	1	56	0	15	14	63.6	0	15	1.15853	4.9134	0.41773	5.5	3	1	102	5.66202	109.5	72.5	23.0525	81.8	0
1148	0	60	0	16	17	54.2	0	14	1.4223	6.28398	1.41125	5.6	1	1	99	5.49549	142.5	87.5	22.8538	80	1
1149	0	45	0	15	16	36.1	0	10	1.6447	4.18932	0.27096	5	1	1	81	4.49631	95	64.5	15.4214	60	0
1151	1	51	0	27	18	57.6	0	20	1.1818	5.35302	1.26448	5	2	2	95	5.27345	110.5	71	20.2872	78.4	0
1152	0	51	0	11	16	54.4	0	8	1.43523	4.99098	0.5645	4.7	1	1	92	5.10692	106	68.5	21.1705	69	0
1155	1	53	0	8	18	59	0	13	1.73262	4.24104	0.48547	5.2	1	1	86	4.77386	149	103	20.8297	76	0
1158	0	40	0	8	7	52.6	0	18	1.6809	3.98244	0.4516	5.4	2	1	90	4.9959	114	60.5	19.5807	69	0
1159	1	31	0	19	12	61.1	0	11	1.42489	4.9134	0.89191	4.4	1	2	82	4.55182	111	67.5	21.4435	71	0
1160	1	59	0	23	28	66.4	0	19	1.64728	5.92194	0.48547	4.7	3	2	92	5.10692	143	82	22.9218	84.2	0
1161	1	47	1	39	25	68.8	0	121	1.03699	5.37888	1.93059	5.4	4	3	106	5.88406	134	86	23.3644	82	0
1162	1	43	0	17	18	60.3	0	18	1.4223	5.66334	1.26448	5	1	2	98	5.43998	122	79	20.6459	74.3	0
1163	0	41	0	12	13	49	0	9	2.1619	5.6892	0.47418	4.8	2	2	86	4.77386	95.5	62.5	17.4233	67	0
1165	0	62	1	19	14	64.2	0	18	1.20766	5.66334	1.19674	5.6	1	1	93	5.16243	134	92.5	24.584	85	1
1168	0	37	0	12	18	45.7	0	9	1.14043	3.59454	0.68869	5.044	1	1	86	4.77386	97	60	15.7946	63	0
1171	1	47	0	13	14	56.3	0	10	2.41532	5.22372	0.62095	4.9	1	2	100	5.551	91	55	19.4581	69.5	0
1174	1	49	0	19	17	57.3	0	30	1.76365	4.73238	1.78382	4.8	3	3	82	4.55182	114	77	19.0571	77.5	0
1178	1	62	0	16	15	64.5	1	39	1.34731	5.45646	1.23061	4.8	3	2	105	5.82855	137.5	77.5	22.9074	85.6	0
1179	1	63	1	27	21	67.4	0	37	1.33438	5.63748	2.05478	4.9	2	3	106	5.88406	137	80	23.1038	85.5	0
1180	1	62	0	20	19	61	0	14	1.01113	5.76678	1.61447	5.2	1	2	106	5.88406	137	83.5	20.7155	80	0
1183	0	37	0	15	16	48.8	0	15	1.66538	5.09442	0.40644	4.432	1	1	85	4.71835	100	60.5	18.2998	74.5	0
1184	1	42	1	60	36	98.6	1	38	1.39385	7.42182	2.13381	5.6	3	3	96	5.32896	168	101.5	33.7988	101	1
1185	1	43	1	71	35	73.5	0	38	0.850794	5.22372	1.14029	5.1	1	2	96	5.32896	109.5	69	24.4732	88.1	0
1187	1	57	0	18	22	65.2	0	36	1.4585	4.29276	0.91449	5.1	3	3	96	5.32896	134.5	85.5	23.2668	81.7	0
1189	1	49	0	25	16	57.2	0	22	1.15336	5.61162	1.70479	4.9	1	2	89	4.94039	97.5	62	20.0986	79.8	0
1190	1	45	0	20	23	70.2	0	19	1.14301	5.09442	2.31445	5	4	3	94	5.21794	113.5	69	23.1335	82.8	0
1191	1	58	0	20	20	66.3	0	11	1.15077	5.19786	1.07255	5.2	3	2	95	5.27345	123.5	77	24.7712	86.1	0
1192	1	41	0	11	12	58.7	0	11	1.41454	4.73238	0.72256	5.1	2	1	95	5.27345	109.5	69.5	20.6992	73.8	0
1193	1	42	0	21	16	73.7	1	10	1.09129	4.70652	1.41125	5	1	2	94	5.21794	116.5	78	21.604	76.5	0
1194	1	57	0	17	21	59.1	0	25	1.00337	4.55136	0.9032	4.8	3	3	88	4.88488	132	89	21.6293	74	0
1195	1	57	0	23	24	59.6	0	13	0.925788	4.55136	1.39996	5.044	1	1	83	4.60733	108.5	73	22.1594	78	0
1196	1	50	0	23	20	105.4	0	65	1.60332	5.09442	1.59189	5.2	1	1	99	5.49549	116	70	31.3359	114	1
1197	1	52	0	19	16	73.8	0	18	0.907686	5.45646	2.47251	4.9	1	2	88	4.88488	121.5	80	27.2393	89.5	0
1198	1	48	0	12	21	68.3	0	28	1.28266	4.24104	1.27577	5.4	3	1	98	5.43998	143.5	89.5	23.4673	78.4	0
1199	1	41	0	36	20	75.5	0	23	0.773214	5.8185	3.05959	4.7	1	2	82	4.55182	115	68	25.2556	90.8	1
1200	1	50	0	15	14	64.2	1	17	1.17922	4.80996	1.26448	4.8	3	2	93	5.16243	112	70.5	22.0069	82.5	0
1201	0	57	0	11	19	60	0	16	1.79727	5.3013	0.60966	5.758	1	1	106	5.88406	121.5	80.5	23.8231	83	1
1202	0	54	0	10	13	53.1	0	10	1.37058	4.11174	0.55321	5.452	1	1	88	4.88488	119	74	21.9601	77	0
1203	0	44	0	12	13	57.1	0	13	1.15853	4.62894	0.50805	5.7	1	1	81	4.49631	111	67.5	22.1936	74.5	0
1204	0	64	0	15	20	45.5	0	10	1.57229	5.87022	0.84675	5.4	1	1	99	5.49549	113	62.5	19.1356	64.2	0
1205	0	51	0	23	20	48.6	1	15	2.55238	6.15468	0.21451	5.4	1	1	85	4.71835	109	66	19.6417	66	0
1206	0	48	0	10	14	44.9	0	10	1.91105	4.08588	1.10642	4.4	2	1	89	4.94039	103	62	17.4517	60.2	0
1207	0	41	0	15	11	53.9	0	11	1.43006	5.71506	0.85804	5.1	1	1	81	4.49631	97	62	20.1137	70.4	0
1208	0	49	0	14	15	55.1	0	12	1.41713	5.45646	0.39515	4.8	1	1	81	4.49631	112.5	67.5	22.7872	73.5	0
1209	0	57	0	5	14	48.4	0	7	2.04294	5.19786	0.81288	5.1	1	1	98	5.43998	105.5	65.5	21.8595	60.6	0
1210	0	54	1	14	20	60.4	0	16	1.11198	5.74092	1.17416	5.1	1	1	91	5.05141	129.5	77.5	23.3305	82.7	1
1211	1	47	1	25	21	80.2	0	45	1.33955	6.87876	1.85156	5.1	3	2	93	5.16243	148.5	89	26.4288	90.4	1
1212	1	50	1	79	54	71	0	56	0.9051	5.22372	2.13381	5.6	1	3	103	5.71753	110.5	68	23.2634	83	0
1213	0	42	0	14	19	52.7	0	8	1.32403	4.21518	0.72256	4.7	1	1	89	4.94039	95	56.5	19.982	74.3	0
1214	0	42	0	13	14	53.4	0	8	1.06802	4.37034	0.71127	5.554	1	1	85	4.71835	104	66.5	20.1976	69.6	0
1215	0	48	0	9	18	44.2	1	7	2.10242	6.25812	0.64353	4.9	1	1	78	4.32978	96.5	59	18.1391	63	0
1216	0	43	0	11	13	55.5	0	13	1.32145	4.99098	0.97094	4.7	1	3	93	5.16243	103	61.5	20.3857	62	0
1217	0	51	0	20	21	61.2	0	15	1.29559	5.4306	0.75643	5.2	1	1	81	4.49631	137	92	25.8389	84.5	1
1218	0	54	0	22	23	44.8	0	12	2.19034	7.08564	0.65482	5.5	1	1	82	4.55182	89.5	63.5	17.5658	66	0
1219	0	44	0	20	14	61.7	0	10	1.75848	5.58576	0.55321	5.4	1	1	99	5.49549	108.5	68	22.5808	79	0
1220	0	71	0	16	29	52.2	0	13	1.43264	5.172	0.94836	5.7	1	1	100	5.551	116.5	70	21.2857	79	0
1221	0	50	0	24	20	55.9	0	11	0.744768	4.29276	2.39348	5.4	1	1	90	4.9959	101	66	22.592	69	0
1223	0	44	0	16	21	60.9	0	20	1.36541	4.47378	0.31612	5.2	1	1	87	4.82937	133	83	24.0287	75	0
1224	0	46	0	16	20	42.1	0	15	1.66021	4.16346	0.38386	5.1	1	1	88	4.88488	103	63	17.7748	64	0
1225	0	39	1	29	18	68.2	1	19	0.91803	4.49964	1.50157	5	1	1	89	4.94039	143	85.5	29.096	76.7	0
1226	1	55	1	17	20	74.7	0	76	1.0163	4.55136	1.47899	5.7	3	2	109	6.05059	116.5	77.5	26.2477	88.6	0
1228	0	49	0	10	14	67.4	0	7	1.46368	5.97366	0.99352	5	1	1	86	4.77386	126	81.5	26.3941	76.2	0
1229	0	48	0	11	11	51.1	0	11	2.1981	4.86168	0.6774	5.1	1	1	78	4.32978	92.5	59	19.2566	66	0
1230	1	43	0	26	24	56.4	0	13	1.20766	5.48232	0.86933	5.35	1	3	93	5.16243	110	64.5	21.4113	79	0
1231	1	46	0	30	18	66.3	0	15	0.902514	6.28398	1.3548	5.2	1	3	106	5.88406	105.5	64	23.9734	84.4	0
1233	1	47	0	13	16	64.8	1	11	1.71193	6.74946	1.18545	5.1	1	1	95	5.27345	116	67.5	21.1592	77.5	0
1234	1	48	0	32	27	62.5	1	24	0.793902	5.01684	4.24504	5.1	2	3	98	5.43998	104	64	24.3228	83.8	0
1235	1	55	0	23	15	61.6	0	43	1.11457	4.1376	0.80159	4.9	4	3	95	5.27345	126.5	82.5	22.1406	80.3	0
1238	1	47	0	22	21	63.3	1	54	1.26973	4.0083	0.85804	4.6	4	1	93	5.16243	115	72	20.788	76.8	0
1239	1	51	1	19	19	66.9	1	14	1.02147	4.3962	0.72256	5.6	1	1	89	4.94039	116.5	76	24.0167	77	0
1240	1	48	0	9	14	55.9	0	12	2.21879	4.73238	0.28225	4.6	2	2	86	4.77386	102.5	63	21.2738	66.5	0
1243	1	53	0	18	18	65.8	0	57	1.26455	5.8185	0.95965	5.2	1	1	99	5.49549	112.5	74	24.0813	82	0
1247	1	42	0	23	21	78.7	0	18	1.22318	5.172	1.67092	4.4	4	3	86	4.77386	108.5	69	26.1141	85.5	0
1248	1	51	0	40	27	84.7	0	22	0.7758	5.50818	1.42254	5.2	1	1	94	5.21794	106	65.5	30.9608	94	1
1249	1	41	0	19	15	59.6	0	13	1.05767	4.88754	0.7903	5.1	2	1	93	5.16243	113	71	19.7764	74.8	0
1250	0	39	0	12	10	48.6	0	15	1.66797	4.83582	0.6774	4.9	1	1	96	5.32896	98.5	63.5	19.8684	66	0
1251	0	43	0	19	14	66.2	0	12	1.06543	4.21518	0.66611	4.6	1	1	88	4.88488	109	70	22.9876	72	0
1252	1	38	0	19	21	60.3	0	25	1.93174	5.58576	0.48547	5.7	1	1	109	6.05059	126.5	79.5	21.2634	72	0
1253	1	46	0	32	22	79.1	0	85	0.98268	5.09442	1.49028	5	3	3	91	5.05141	126.5	83.5	25.9471	84.5	0
1254	0	47	0	15	17	55.5	0	13	1.44299	5.3013	0.7903	5.248	1	1	102	5.66202	118	77.5	23.4934	75.2	0
1255	0	45	0	6	13	59.4	0	13	1.22059	4.9134	0.74514	5.4	1	1	93	5.16243	109.5	70	22.0582	71.2	0
1256	0	54	0	12	12	39.7	0	9	1.83347	6.9822	0.7903	5.6	1	1	86	4.77386	109.5	69	19.36	66	0
1257	0	45	0	25	26	56.3	0	21	1.55936	4.99098	0.49676	5	1	1	89	4.94039	91.5	60.5	22.0197	68.6	0
1258	0	51	0	15	23	50.9	0	12	1.74814	6.62016	0.66611	4.9	1	2	83	4.60733	93.5	56.5	20.0579	66.8	0
1260	0	42	0	15	16	44.3	0	17	2.05846	5.53404	0.60966	4.432	1	1	80	4.4408	108	70.5	20.0347	72.5	0
1262	0	43	0	16	20	72.5	0	22	1.86451	4.62894	0.37257	5.7	1	1	107	5.93957	125.5	77.5	28.5339	83	1
1263	0	51	0	16	18	40.9	1	12	1.83089	5.06856	0.68869	5.4	1	1	75	4.16325	99.5	61	18.4473	62.2	0
1264	0	46	0	16	14	49.2	0	8	1.43006	4.57722	0.63224	4.8	1	1	85	4.71835	89.5	58	20.1652	65	0
1265	1	46	0	14	20	62.8	0	18	1.5878	5.0427	1.29835	5	1	2	87	4.82937	112.5	68	20.1134	76	0
1266	0	46	0	8	10	58.5	0	7	1.12491	3.4911	0.51934	5	1	2	83	4.60733	115.5	72.5	23.1399	70.2	0
1267	1	41	0	25	17	75.2	1	24	1.22318	5.19786	0.59837	4.6	2	2	98	5.43998	115	68	25.0392	85.3	0
1268	1	43	1	25	16	81.1	0	44	0.674946	6.10296	2.07736	4.7	2	3	94	5.21794	131	84.5	25.1986	87	0
1269	1	46	0	16	19	62.9	1	16	1.17404	3.90486	0.38386	5	2	1	88	4.88488	111.5	65	20.9437	73	0
1270	1	45	1	21	14	64.4	0	25	0.861138	5.3013	0.95965	5	1	1	88	4.88488	113	68	22.9265	85.4	0
1271	1	56	0	35	28	75.1	1	9	1.6809	4.57722	0.4516	5.4	1	2	80	4.4408	107	73.5	24.6632	83.3	0
1273	1	37	1	47	14	69.2	0	18	1.22059	5.22372	0.85804	5	1	2	92	5.10692	111.5	68.5	22.0135	82	0
1274	1	35	0	27	22	60	0	15	1.293	5.4306	0.94836	5.2	1	1	104	5.77304	122.5	71.5	23.6439	80	0
1276	1	45	1	75	63	69.7	0	63	1.51798	4.80996	1.03868	4.8	4	3	108	5.99508	127	82	23.3965	85	0
1277	1	52	1	22	11	82.9	0	14	0.76287	4.62894	1.38867	5.1	1	2	102	5.66202	115	74	29.6894	97.5	1
1278	1	63	0	16	18	40.1	0	20	2.32223	6.36156	0.59837	4.9	1	2	99	5.49549	142.5	83	14.8008	61	0
1281	0	52	0	20	24	57.9	0	11	1.92916	5.3013	0.85804	4.7	1	1	77	4.27427	113.5	75	22.3649	74.3	0
1282	1	62	0	12	13	70.4	0	10	0.980094	5.27544	0.93707	5.2	1	1	94	5.21794	125.5	83	24.9433	92	1
1284	1	53	1	20	13	63.8	0	22	0.967164	4.70652	0.95965	5.5	1	2	99	5.49549	163	101	26.2163	81.3	0
1286	1	43	0	33	23	62.2	1	37	2.08432	5.53404	0.71127	4.7	4	2	82	4.55182	126	80	21.3213	77.3	0
1287	1	52	0	12	12	68.9	0	9	1.23869	4.42206	0.63224	5.1	1	3	88	4.88488	104.5	73.5	20.5515	74.5	0
1288	0	49	0	14	26	53.1	1	21	1.79986	5.87022	0.66611	5.35	1	1	87	4.82937	121.5	78	19.9123	73	0
1289	1	55	0	14	10	59.9	0	19	1.50505	5.4306	1.33222	5.6	2	2	109	6.05059	145	90.5	19.7392	79	0
1290	1	46	0	15	11	52.5	0	19	0.739596	3.879	0.74514	5.1	1	3	85	4.71835	98.5	63	19.8328	66.5	0
1291	1	45	0	31	20	66.6	0	28	1.15594	6.56844	0.88062	5	2	1	101	5.60651	100.5	64.5	23.2634	86	0
1292	0	49	1	36	20	74.5	0	15	1.51281	5.71506	1.15158	5.7	1	1	102	5.66202	114	71	30.4567	86.4	1
1293	1	52	0	18	24	58.8	1	18	1.293	5.5599	1.32093	5.5	1	2	87	4.82937	120.5	80	21.4157	78	0
1294	1	47	1	18	17	73.1	0	13	1.5154	5.79264	1.129	4.9	1	1	91	5.05141	114	75	22.5617	89	0
1295	1	45	0	15	15	72.9	0	13	1.13008	5.22372	1.42254	5.4	1	1	88	4.88488	101.5	64.5	24.3014	87.5	0
1296	1	45	0	36	25	54	0	23	0.894756	4.88754	3.66925	4.6	1	1	88	4.88488	101	65	20.7809	75.8	0
1297	0	49	0	15	19	47.2	1	14	1.77917	4.96512	0.60966	5.6	1	1	88	4.88488	95.5	62.5	20.216	64	0
1300	1	48	1	25	20	99.3	0	26	0.933546	6.10296	1.97575	5.656	1	1	91	5.05141	132	86	31.3407	109	1
1301	1	46	0	17	19	65.5	0	15	1.08612	5.172	1.03868	4.7	2	3	92	5.10692	101.5	67	20.3742	83.8	0
1302	0	49	0	6	13	58.6	0	5	1.49988	5.63748	0.53063	4.8	1	1	84	4.66284	94.5	60.5	23.4145	71.4	0
1304	0	46	0	12	12	45.4	0	11	1.8283	4.08588	0.64353	5.146	2	1	91	5.05141	133	86.5	20.1241	60.5	0
1305	1	46	0	5	12	56.8	0	13	0.773214	3.67212	0.50805	4.6	3	3	93	5.16243	106	59	20.5383	70.4	0
1306	1	51	0	30	21	65.5	1	36	0.651672	4.88754	2.98056	5.5	1	3	89	4.94039	136	82.5	22.9063	74.8	0
1307	0	59	0	16	14	49.1	0	7	1.55936	6.10296	0.58708	5	1	1	101	5.60651	109	66.5	22.6296	82	1
1308	1	45	0	22	13	70.5	0	13	1.2749	4.16346	0.59837	4.9	1	2	105	5.82855	133	83.5	24.1948	77	0
1309	0	39	0	11	10	45.2	0	8	1.67831	5.89608	0.62095	5.2	1	1	92	5.10692	105	71	19.4612	70.5	0
1310	0	45	0	10	12	51.7	0	8	1.82313	5.35302	0.81288	5.4	1	1	88	4.88488	97	60.5	19.6997	68.5	0
1312	1	54	1	29	20	66.3	0	27	1.12232	3.56868	1.59189	5.4	2	2	107	5.93957	112.5	76	24.4414	91.3	1
1313	0	48	0	14	18	46	0	9	1.66021	4.88754	0.50805	5	1	1	88	4.88488	94.5	56	19.6506	65.5	0
1314	0	59	0	10	12	58.1	1	13	1.11457	6.54258	1.02739	5.4	1	1	90	4.9959	117	73.5	23.0978	77.3	0
1316	0	54	0	18	17	56.9	0	16	1.28266	5.61162	1.11771	5.2	1	1	88	4.88488	109	67.5	24.6602	79.5	0
1319	0	40	0	13	12	54.5	1	16	1.51281	5.22372	0.77901	5.2	1	1	107	5.93957	114.5	68	22.2519	76	0
1320	1	41	1	61	34	88	0	35	1.03957	6.49086	2.61928	5.7	1	3	108	5.99508	129.5	82	28.9327	100	1
1321	0	43	1	11	13	53	1	17	0.998196	5.79264	2.08865	5.5	1	3	90	4.9959	107	69	22.8795	75.4	0
1322	0	55	0	15	12	45.7	0	9	1.61108	5.6892	0.4516	4.7	1	1	99	5.49549	123	75	20.2032	67.7	0
1324	0	49	0	16	13	50	0	23	1.48954	5.71506	0.97094	4.9	1	1	85	4.71835	105.5	61	22.2222	66	0
1327	0	51	0	22	21	53.5	0	47	1.62401	5.66334	1.23061	5.8	1	1	100	5.551	126	77.5	21.0825	71	0
1328	0	49	0	7	11	51.8	0	10	1.12232	5.14614	1.00481	5.2	1	1	88	4.88488	99.5	63	21.5887	72.6	0
1329	0	48	0	16	15	56.4	0	12	1.63435	6.64602	0.89191	5.6	2	1	100	5.551	147	96.5	23.5972	72	0
1330	0	49	0	12	14	44.6	0	8	1.36799	5.01684	0.99352	5	1	1	82	4.55182	101.5	65	19.5088	64.5	0
1332	0	57	0	19	15	52.1	1	13	1.54901	6.30984	0.99352	4.9	1	1	83	4.60733	117	73	20.8437	63.6	0
1336	0	48	0	16	16	54.2	1	7	1.24645	5.09442	0.46289	4.4	1	1	96	5.32896	118	70	22.0449	78.6	0
1337	1	60	1	21	19	78.8	0	18	1.27748	4.55136	0.81288	4.8	1	3	99	5.49549	105	69.5	27.7541	96	1
1338	1	52	1	28	19	69.3	0	36	1.01888	5.4306	1.68221	4.5	2	3	93	5.16243	131.5	76	24.968	88.5	0
1339	1	45	1	48	33	88.7	1	79	1.02406	5.84436	2.12252	5.2	3	3	98	5.43998	137.5	81	29.6026	99.4	1
1340	1	45	0	37	19	81	0	12	0.990438	3.98244	1.88543	4.7	2	1	95	5.27345	138	83	27.2528	96.4	1
1341	1	46	1	20	16	62.3	0	31	1.20766	5.8185	3.37571	5.5	1	1	106	5.88406	107	69.5	22.1789	82.1	0
1342	1	46	0	13	10	60.8	1	25	1.39644	5.74092	1.3548	4.8	2	1	92	5.10692	117	72	24.4168	78.3	0
1343	1	45	0	16	13	69.8	1	11	1.29559	4.1376	0.50805	4.9	1	2	100	5.551	117.5	77	20.8427	78.6	0
1344	1	45	0	13	19	54.6	0	15	1.36799	4.24104	0.84675	4.7	2	3	93	5.16243	94	64	19.2993	72	0
1345	1	45	1	78	43	95	0	20	1.00595	5.66334	0.75643	4.7	1	2	104	5.77304	133	85.5	31.2701	102.5	1
1346	1	45	0	30	24	71.8	0	47	1.70159	5.53404	1.79511	5	4	2	93	5.16243	121.5	78	23.3381	82.5	0
1349	1	45	0	11	12	84.2	0	19	1.10164	5.19786	1.88543	5.5	2	1	95	5.27345	103.5	65.5	25.5881	90	1
1352	1	43	0	17	12	65.8	0	20	1.06802	3.77556	0.64353	5.5	2	3	96	5.32896	122	74.5	22.4764	83.6	0
1353	1	62	0	22	23	58.3	1	20	1.68866	6.64602	1.29835	4.7	2	3	89	4.94039	127	78.5	20.9545	76	0
1354	1	58	0	19	18	80.8	0	28	0.964578	5.74092	1.45641	5	4	2	97	5.38447	152.5	96.5	25.6457	88.3	0
1356	1	52	1	28	31	70.2	0	110	0.874068	5.09442	1.84027	4.9	2	2	98	5.43998	138.5	95	23.9513	84.6	0
1357	1	57	0	13	15	56.1	0	13	1.08612	6.10296	1.89672	5.5	1	2	104	5.77304	109	71.5	21.6966	72	0
1360	0	47	0	11	12	45.8	0	12	0.951648	4.7841	0.86933	5.1	1	1	85	4.71835	103	65	19.4126	63	0
1361	0	55	0	15	19	47.1	0	14	1.47402	5.40474	1.14029	5.4	2	3	81	4.49631	112.5	69	20.0418	68	0
1362	0	55	0	27	27	46.7	0	15	2.04811	5.48232	0.68869	5.4	1	1	97	5.38447	94.5	53	18.5657	58.8	0
1364	0	54	1	17	19	59.7	0	14	1.18956	6.05124	1.47899	5.5	1	1	93	5.16243	134.5	76.5	26.3924	94	1
1365	0	47	0	21	16	49.1	0	11	1.699	5.99952	0.95965	5.2	1	1	101	5.60651	135	81.5	20.5429	73	0
1366	0	51	1	20	16	53.5	0	19	1.62142	5.09442	0.9032	5.6	1	1	101	5.60651	116.5	65.5	22.326	68.4	0
1368	1	52	0	12	16	62.3	0	12	1.86709	4.83582	0.39515	5.656	1	1	100	5.551	99.5	65	22.5541	78	0
1369	0	52	0	20	16	55.4	0	15	1.48695	4.88754	0.57579	5.656	1	1	97	5.38447	110.5	68.5	23.7903	77	0
1370	0	49	0	12	11	54.4	0	13	1.18956	5.37888	1.00481	4.9	1	1	86	4.77386	100	61	20.652	70.5	0
1371	0	49	0	16	18	61	0	11	1.34213	5.84436	0.59837	4.7	1	1	84	4.66284	110	73	24.779	82	1
1372	1	50	0	20	17	60.9	0	19	1.57229	5.9478	1.09513	5.146	2	2	99	5.49549	109.5	71	23.0911	76.7	0
1373	1	48	0	18	18	72.8	1	18	1.36024	4.68066	1.20803	5	3	1	103	5.71753	128.5	79	24.5793	84.1	0
1374	0	50	0	58	43	49.2	0	188	1.62142	4.3962	1.52415	5.2	2	1	100	5.551	112.5	71.5	20.4259	64.5	0
1375	0	46	0	24	23	58.2	1	17	1.53867	4.83582	0.62095	5	3	3	84	4.66284	95	60.5	20.0205	65.6	0
1376	0	53	0	10	16	38.8	0	13	1.46109	4.21518	0.40644	5.2	1	1	84	4.66284	104.5	69.5	17.7857	61	0
1377	0	66	0	12	20	40.4	0	6	2.28085	4.62894	0.66611	5.452	1	1	93	5.16243	108.5	60.5	17.0349	62.6	0
1378	1	44	1	36	26	74.1	1	24	0.82752	4.70652	2.29187	5.248	1	1	102	5.66202	110.5	75	25.7006	83	0
1379	0	44	0	13	15	54.2	0	11	1.31627	4.11174	0.48547	5.1	1	1	93	5.16243	97	58.5	20.832	71.3	0
1380	1	62	0	18	14	53.4	1	28	1.08353	6.36156	1.78382	4.9	1	1	98	5.43998	112	72	20.3475	70.6	0
1381	1	45	1	62	35	82.4	0	20	0.925788	6.67188	2.1451	5.6	1	1	98	5.43998	131.5	86	30.1931	95.5	1
1383	1	44	0	13	18	53.6	0	10	1.26455	5.53404	0.66611	4.8	1	2	93	5.16243	103	62	18.6123	67.2	0
1384	0	44	0	11	15	51.8	0	10	2.07914	4.96512	0.57579	5.5	1	1	80	4.4408	99.5	62.5	18.3532	62	0
1385	0	44	1	25	14	68.6	0	13	1.8283	5.19786	0.41773	4.7	1	3	84	4.66284	98.5	59	29.1904	85	1
1386	0	45	0	12	14	59.2	0	6	1.14043	3.41352	0.72256	4.9	1	1	89	4.94039	119	75	21.824	72	0
1387	1	58	0	20	23	73.9	0	58	1.0163	5.74092	1.38867	5.2	3	2	105	5.82855	129.5	86.5	24.1859	88	0
1388	1	42	1	16	15	69.1	1	11	1.51022	4.75824	0.85804	4.7	2	3	92	5.10692	117.5	71	22.333	80	0
1389	0	41	0	16	19	46.9	0	10	1.62918	4.80996	0.27096	5	1	1	80	4.4408	95.5	58	23.6911	65.7	0
1391	0	59	0	17	19	50.3	0	15	1.21025	4.93926	0.60966	5.044	1	1	93	5.16243	109.5	65.5	20.0727	71.4	0
1392	1	42	0	16	10	66.2	0	14	1.57229	7.03392	1.85156	5	3	1	99	5.49549	108	63	21.1784	79	0
1394	0	42	0	13	16	44.1	0	9	1.58263	5.45646	0.82417	5.1	1	1	89	4.94039	94.5	60	19.8108	65.4	0
1395	1	57	0	16	18	55.6	1	9	1.26455	3.67212	0.21451	4.8	1	2	94	5.21794	131.5	77.5	22.076	79.6	0
1396	0	54	0	20	24	49.5	0	12	1.61366	5.3013	0.29354	4.942	2	1	85	4.71835	92	55	20.764	69.7	0
1398	0	49	0	11	11	57.4	0	12	1.50505	4.70652	0.88062	5.2	2	1	87	4.82937	89	54	22.4219	77.1	0
1400	1	54	0	27	27	74.4	0	30	0.95682	5.06856	1.42254	5.6	3	2	106	5.88406	112.5	73	24.9453	87.5	0
1401	1	45	0	21	21	60.1	0	32	1.26714	6.51672	1.06126	4.8	4	3	105	5.82855	115	75.5	19.7824	80.3	0
1404	1	55	0	35	31	58.9	0	158	1.74814	6.30984	0.9032	5.1	2	1	98	5.43998	117	75.5	21.221	75	0
1405	1	74	0	21	23	54.7	1	17	1.76107	6.38742	0.99352	4.5	3	3	95	5.27345	116.5	76	19.4501	73	0
1406	0	70	0	19	11	45.5	1	10	1.37317	5.9478	1.08384	5.5	1	1	95	5.27345	113	58.5	17.9751	61.4	0
1407	1	59	0	29	29	79.3	1	223	1.4223	5.37888	1.30964	5.2	4	3	93	5.16243	197.5	114	27.183	90.5	1
1411	1	42	0	20	11	79.7	0	14	0.936132	5.9478	2.15639	4.8	1	3	84	4.66284	122.5	73	24.681	83	0
1412	1	50	0	17	22	74.6	0	8	0.98268	3.15492	0.47418	4.9	1	2	95	5.27345	109	69.5	23.545	79	0
1413	0	53	0	16	17	67.8	0	19	1.75848	5.22372	0.59837	5.5	3	1	107	5.93957	117.5	58	25.7074	89	1
1415	0	50	0	10	16	50	0	10	1.55419	4.3962	0.3387	4.7	1	1	91	5.05141	112.5	55	18.1887	69.2	0
1416	1	50	0	23	17	66.4	0	34	1.25421	7.93902	2.20155	5.4	2	1	107	5.93957	136.5	88.5	24.1546	84.8	0
1417	1	63	0	16	16	61.9	0	20	1.09388	4.75824	1.04997	5	2	2	92	5.10692	126.5	82.5	23.9099	87.6	0
1419	1	50	0	17	18	58.2	0	35	1.21283	4.70652	0.49676	5.5	4	3	102	5.66202	155.5	104.5	21.3257	77	0
1420	0	50	0	17	24	38.8	0	9	1.80761	5.45646	0.16935	5.7	1	1	95	5.27345	99.5	57.5	16.9718	61	0
1421	0	50	0	17	17	57.1	0	14	1.5697	4.55136	0.99352	5.5	1	1	94	5.21794	137.5	85	22.3047	79	0
1422	0	59	0	14	19	58.7	0	9	1.60849	5.48232	0.42902	5.656	1	1	108	5.99508	107.5	69.5	21.7187	71.5	0
1424	0	50	0	11	16	50.2	0	7	1.91364	4.88754	0.28225	5.4	1	1	79	4.38529	109.5	69.5	20.6279	68	0
1425	1	45	0	12	14	59.7	0	11	1.15336	4.6548	1.19674	5.1	1	3	94	5.21794	113.5	61	20.133	72.5	0
1426	1	45	0	16	25	62.2	1	14	2.32223	4.7841	0.14677	4.7	3	3	93	5.16243	103	72.5	20.0801	72.2	0
1428	0	50	1	15	19	57.4	0	40	2.27568	4.49964	1.14029	5.2	2	1	98	5.43998	124.5	80	20.6063	75	0
1430	0	48	0	16	22	48.8	1	8	1.77917	6.2064	0.47418	5.146	1	1	75	4.16325	93	54.5	21.2055	75	0
1431	0	42	0	11	12	51.5	0	11	1.39127	4.3962	0.80159	5.1	2	1	86	4.77386	115.5	72.5	20.2944	65	0
1432	1	52	0	18	12	60.9	0	18	1.08095	6.67188	2.07736	4.8	1	3	88	4.88488	108.5	71.5	21.5005	77.2	0
1433	0	48	0	34	22	60.6	1	12	1.41713	5.37888	0.5645	5	1	1	91	5.05141	100.5	66	23.3208	73	0
1434	1	47	0	18	20	63.5	0	37	1.18439	5.48232	2.40477	5.2	3	2	95	5.27345	113	76	20.5464	74.8	0
1435	1	49	1	55	20	68.3	0	81	1.4042	6.12882	0.63224	5.5	1	1	96	5.32896	106.5	70.5	22.43	79.3	0
1437	1	55	0	17	18	63.2	0	41	1.73262	5.3013	1.06126	4.6	4	3	89	4.94039	103	62.5	20.5193	77	0
1438	0	55	0	16	15	50.5	0	9	1.83606	5.89608	0.59837	5.2	1	1	88	4.88488	91	62	20.2291	60.4	0
1443	1	51	1	22	15	75.6	0	34	1.01113	5.71506	2.46122	5.1	4	3	99	5.49549	162.5	105.5	26.8496	96	1
1445	1	44	0	19	16	66.1	0	47	1.4585	5.40474	2.258	5.2	4	2	103	5.71753	112.5	74	22.5261	82.3	0
1446	1	62	0	16	17	60.5	1	37	0.850794	5.22372	1.70479	5.1	1	2	101	5.60651	104	72	22.6595	76.5	0
1449	0	48	0	21	16	69.7	0	16	1.10164	5.24958	1.33222	5.4	2	1	100	5.551	139	90	30.8542	79.7	0
1450	1	46	0	21	21	67.4	0	19	1.17404	5.19786	0.86933	5	1	1	92	5.10692	123	80	22.0586	78	0
1452	0	62	0	28	30	50.8	0	28	1.33438	5.32716	0.40644	5.5	1	1	102	5.66202	108.5	71.5	22.3093	84.3	1
1455	0	54	1	32	30	54.9	0	14	1.51281	4.57722	0.5645	5.2	1	1	92	5.10692	90.5	63	24.1739	80	1
1457	1	54	0	14	15	60.1	0	21	1.43523	6.0771	1.25319	5.8	2	2	107	5.93957	135.5	85	22.0486	79.5	0
1459	0	50	0	25	25	59.1	0	9	1.2568	5.71506	1.26448	5.5	1	1	88	4.88488	119	70.5	23.3479	83.5	1
1460	1	56	0	30	21	62	1	23	1.00337	4.08588	0.46289	4.9	3	2	91	5.05141	117.5	71	24.6172	85.5	0
1461	0	47	0	12	8	59.3	1	10	0.954234	4.55136	0.81288	5.5	1	1	84	4.66284	118	70.5	28.1269	79	0
1464	1	60	1	24	17	73.3	1	13	0.938718	5.8185	1.42254	5.2	1	2	87	4.82937	104.5	67.5	25.7557	92	1
1465	0	47	0	15	20	56	1	12	1.39644	5.27544	0.58708	5.7	1	1	88	4.88488	97	52.5	21.3119	76	0
1466	0	47	0	11	10	64.6	0	11	1.78434	4.62894	0.36128	5.1	1	2	86	4.77386	107	70.5	26.854	81	1
1467	0	47	0	19	16	66.9	0	22	1.54901	3.6204	1.08384	5.2	3	2	86	4.77386	120.5	72.5	23.2581	86	1
1469	1	35	1	33	14	79.6	0	32	0.977508	6.90462	1.94188	5.4	1	1	90	4.9959	106	66.5	26.3823	84	0
1470	0	49	0	13	19	54.8	0	11	1.70676	6.02538	0.59837	5.146	2	1	88	4.88488	110.5	73.5	22.5759	74.7	0
1471	1	44	0	17	13	65.4	0	13	1.06026	5.48232	1.20803	4.9	2	3	98	5.43998	130.5	82	25.515	79.5	0
1472	0	57	0	20	20	52.9	0	12	2.45929	6.8529	0.93707	5.2	1	1	87	4.82937	107	65	21.7932	68	0
1474	0	43	0	12	14	53.4	0	8	2.08949	5.14614	0.72256	4.7	1	1	97	5.38447	108	68	22.6634	63.3	0
1475	1	61	0	9	21	67.4	0	17	1.48695	5.24958	0.81288	5.5	1	1	101	5.60651	91	61.5	20.6645	81.5	0
1476	0	51	0	14	21	51.5	0	15	1.65763	5.48232	1.36609	4.8	1	1	88	4.88488	124	70.5	20.8137	68	0
1477	0	44	1	15	14	55	0	11	1.03699	6.10296	1.42254	4.7	1	1	83	4.60733	129	76.5	24.8069	73.2	0
1478	0	41	0	13	14	51.6	0	9	1.30334	3.93072	0.64353	5.1	1	1	92	5.10692	102.5	67.5	18.5909	62.6	0
1482	1	46	0	12	17	53.9	1	9	1.35248	5.3013	0.46289	4.9	1	1	93	5.16243	116	66.5	18.4546	70.2	0
1483	1	43	0	46	21	65.9	0	45	1.699	5.48232	0.7903	5.1	1	1	91	5.05141	128.5	80.5	22.7492	76	0
1484	1	49	0	21	16	78.1	0	37	1.17922	5.14614	1.11771	5	1	1	87	4.82937	122.5	75.5	24.375	88	0
1487	1	48	0	18	15	58.3	0	18	0.946476	4.29276	1.08384	5	1	1	98	5.43998	122	79.5	20.6071	72.5	0
1488	0	43	0	26	25	55.5	0	10	1.33179	5.5599	0.92578	5.2	1	1	78	4.32978	112.5	67.5	20.3117	73.2	0
1489	1	45	0	67	35	69	0	67	1.07836	5.172	2.00962	5	3	3	94	5.21794	138	90.5	24.6523	79.9	0
1490	1	55	0	12	17	63.5	0	22	1.38351	4.60308	1.0161	5.4	2	3	98	5.43998	147	89.5	23.3524	88	0
1492	0	58	1	18	12	46.7	0	11	1.44299	5.87022	0.86933	5	1	1	96	5.32896	123.5	75.5	21.3203	65.5	0
1493	1	44	0	43	32	77.3	0	71	1.2749	5.19786	1.74995	4.5	2	1	93	5.16243	115.5	65.5	24.9548	92.6	1
1494	0	54	0	10	16	57.7	1	9	1.80503	5.63748	0.50805	5.4	1	1	93	5.16243	140	86.5	20.9644	81.8	1
1497	1	48	0	36	21	64.3	0	36	1.34731	5.14614	1.18545	5.2	3	3	93	5.16243	112.5	70	20.9241	80.7	0
1498	0	46	0	19	17	47.8	0	10	1.91105	4.88754	0.41773	4.8	1	1	85	4.71835	100.5	62.5	17.4304	64.3	0
1500	1	47	0	21	22	65.7	0	19	1.11974	5.12028	0.83546	5.5	1	3	90	4.9959	119.5	82.5	24.547	82.7	0
1501	0	50	0	12	13	53	0	19	1.96795	5.99952	0.65482	4.9	3	2	83	4.60733	112.5	70	21.3656	67.6	0
1504	1	57	1	11	11	65.5	0	14	0.998196	5.45646	0.95965	5.6	1	3	95	5.27345	119	77	22.4789	87.3	0
1505	1	42	0	8	13	68.7	0	13	1.36541	3.90486	0.40644	4.9	1	1	105	5.82855	123.5	76.5	23.222	82.5	0
1506	0	44	0	9	14	45.7	0	10	1.28783	3.41352	0.3387	5.044	1	1	86	4.77386	103.5	66	18.191	68	0
1507	1	47	0	12	14	72.8	0	17	1.19215	4.18932	0.55321	4.9	3	2	95	5.27345	107	72	23.211	88.5	0
1508	1	42	0	11	16	62.1	0	13	1.22318	4.11174	0.7903	4.8	1	1	96	5.32896	119	77.5	20.5349	72	0
1509	1	42	0	15	11	57.5	0	23	1.37058	5.22372	0.76772	4.6	2	2	82	4.55182	89.5	59	18.8185	69.2	0
1511	0	42	0	16	19	67	0	10	1.24904	4.42206	0.76772	4.6	2	3	93	5.16243	97	60	24.2849	68.5	0
1512	0	44	0	11	12	45	0	8	1.63952	5.19786	0.86933	4.9	1	1	86	4.77386	100	61	19.4515	62.4	0
1513	1	54	1	33	27	62.3	0	79	1.22835	5.6892	1.53544	5.6	3	3	103	5.71753	144.5	91.5	24.7051	85.1	0
1514	0	52	0	28	18	65.4	0	16	1.31369	5.01684	0.80159	5.5	1	1	92	5.10692	111	69	28.1954	86.4	1
1515	1	55	0	14	11	65.6	0	12	1.19732	4.68066	0.84675	6	1	2	103	5.71753	100	70.5	21.3228	82	0
1516	1	50	1	23	18	109.1	0	25	0.837864	5.48232	1.39996	5.2	1	3	99	5.49549	134	82.5	34.2411	116.2	1
1517	0	42	0	25	17	61.8	1	21	1.15336	5.76678	1.63705	5.1	1	1	90	4.9959	125.5	76	24.6931	75	0
1518	1	52	0	12	18	53.7	0	15	2.04035	5.79264	0.76772	5	1	3	91	5.05141	103	67.5	19.5346	74.6	0
1519	1	60	0	21	13	66.3	0	30	1.13525	5.66334	1.74995	5.4	2	1	102	5.66202	109.5	73.5	23.3238	83	0
1521	0	50	0	19	17	57.8	0	40	2.49032	5.66334	0.36128	4.9	2	1	101	5.60651	127.5	79.5	22.3819	70.6	0
1522	1	52	0	23	21	73.9	1	14	0.630984	3.80142	2.41606	5.7	2	3	109	6.05059	130	84.5	24.9217	85.6	0
1523	1	43	1	20	11	72.4	1	26	1.73003	6.36156	0.80159	5.1	3	2	94	5.21794	117.5	73	23.996	88	0
1524	0	50	0	16	17	43.7	0	9	1.49988	4.70652	0.54192	5.5	1	1	88	4.88488	97.5	59.5	18.1894	64	0
1525	1	51	0	39	26	78.2	0	21	0.80166	5.01684	1.15158	5.1	1	3	100	5.551	109.5	72	25.6518	90.8	1
1526	1	43	0	11	12	55.3	0	13	1.40937	4.1376	0.3387	5.5	3	2	103	5.71753	104	61.5	19.0452	67.6	0
1527	0	42	0	23	22	47.5	0	12	2.6041	6.41328	0.58708	5.4	1	1	86	4.77386	108	68	19.0515	66.5	0
1529	1	45	0	20	18	59.8	0	22	1.09129	4.42206	0.3387	4.9	2	3	91	5.05141	92.5	63	20.9129	73.5	0
1530	0	65	0	25	17	50.8	0	27	2.75409	6.38742	0.41773	5.5	1	1	67	3.71917	96.5	65	19.6958	81.8	1
1532	1	58	0	15	20	52.4	0	26	1.39903	3.80142	0.51934	5.1	1	1	106	5.88406	103	71	18.4339	74.2	0
1533	1	54	0	17	12	57.6	0	17	1.34472	5.53404	1.19674	5.6	2	1	88	4.88488	88	55	20.1197	76	0
1535	1	44	0	16	13	63.5	0	11	1.35248	4.08588	0.57579	4.9	1	2	95	5.27345	108.5	67.5	21.3896	76.2	0
1536	0	49	0	47	36	54.8	1	28	1.77917	5.14614	0.72256	5.1	2	2	91	5.05141	116	52.5	20.7527	72	0
1537	1	36	0	15	17	62.6	0	20	1.63694	4.57722	0.34999	4.5	3	2	89	4.94039	112.5	66	21.2094	75	0
1538	0	40	0	24	21	44.7	0	13	2.03777	5.12028	0.38386	5.8	1	1	94	5.21794	99	71.5	18.3443	64.5	0
1539	1	35	0	30	17	74	0	32	1.59556	5.4306	0.66611	5.1	1	3	93	5.16243	112	64.5	23.251	79.5	0
1540	1	41	0	18	13	62.1	1	16	1.23094	6.02538	1.15158	4.6	1	3	89	4.94039	117	69.5	21.337	72.5	0
1543	1	39	0	20	17	63.3	0	18	1.74814	4.5255	0.51934	5	2	1	82	4.55182	107	68.5	21.5971	73.2	0
1544	1	40	0	14	12	73.1	0	32	1.28783	3.95658	0.9032	5.1	1	1	106	5.88406	109	69.5	21.1751	74	0
1545	1	46	0	28	14	74	0	27	1.55419	4.6548	0.54192	4.9	4	2	106	5.88406	120.5	72.5	24.2463	85	0
1546	1	35	0	16	9	52.1	0	18	1.28783	4.44792	0.88062	4.4	4	3	87	4.82937	113.5	71.5	19.8767	66.5	0
1547	0	44	0	11	14	48.6	1	10	1.26197	4.68066	0.99352	4.7	1	1	85	4.71835	133.5	88	21.3149	65.4	0
1548	0	42	0	11	13	53.1	1	9	1.61366	4.70652	0.40644	5.1	1	1	94	5.21794	114	68.5	19.017	69.5	0
1549	1	45	0	13	12	65.9	1	10	1.18956	4.75824	0.89191	4.7	1	3	82	4.55182	105.5	66.5	20.6134	72	0
1552	1	66	0	17	22	50.9	1	7	1.07319	5.76678	0.71127	5.5	1	3	95	5.27345	95.5	58.5	20.0579	67.7	0
1554	0	45	0	26	24	53	1	9	2.00415	5.0427	0.37257	4.8	1	1	82	4.55182	96	57	19.802	62	0
1555	1	50	0	24	16	62.7	0	20	1.66538	5.87022	0.9032	4.9	1	3	91	5.05141	98.5	68.5	23.1705	79.2	0
1556	1	55	0	22	16	69.8	0	11	1.48954	4.24104	1.04997	4.9	3	3	100	5.551	95	61	24.7013	84	0
1558	0	42	0	13	12	47.8	1	10	1.71969	5.5599	0.46289	5.2	1	1	91	5.05141	113.5	71.5	16.8957	62.5	0
1560	1	49	0	20	23	50.6	0	17	1.11715	6.12882	1.86285	5.044	1	1	96	5.32896	117	66	17.3857	67	0
1561	0	49	0	12	11	57.6	0	15	1.40161	4.80996	0.44031	5.2	1	1	98	5.43998	113	70	22.4159	69.5	0
1563	1	49	0	19	9	85.9	0	19	1.52574	5.35302	0.6774	5.4	1	1	101	5.60651	131.5	84	30.8007	93.5	1
1564	1	60	1	102	61	71.6	1	103	1.40678	6.5943	1.20803	5	1	1	94	5.21794	188	117.5	25.6118	92	1
1565	0	37	0	15	10	53.3	0	15	1.70676	4.7841	0.44031	5.1	1	1	91	5.05141	134.5	85.5	22.5915	69	0
1566	0	47	0	8	12	52.5	0	8	1.19215	5.3013	0.57579	5.2	1	1	85	4.71835	101.5	60.5	21.0569	73.5	0
1568	1	53	1	28	16	72.5	0	16	1.14818	5.27544	1.49028	5.1	1	2	107	5.93957	142	93.5	26.0896	84.4	0
1569	0	47	0	18	14	89.8	0	17	1.27231	5.14614	1.85156	4.7	1	3	91	5.05141	142	87	32.4707	90	1
1570	1	42	0	8	14	69	0	21	1.49471	4.0083	0.39515	4.8	1	2	85	4.71835	110.5	73	23.0812	77.6	0
1571	1	50	0	14	10	64.6	0	12	1.45333	4.93926	1.07255	5.4	1	2	100	5.551	106.5	63	23.5281	82	0
1575	1	48	0	18	17	70.7	0	14	1.53091	5.71506	0.68869	5.4	1	2	103	5.71753	101	68	23.325	84.5	0
1577	1	42	0	28	16	56.1	0	54	2.00674	5.6892	1.04997	5.2	4	3	94	5.21794	113	72.5	19.5034	71.2	0
1578	0	57	0	34	28	57.5	0	42	1.22835	5.50818	1.08384	5.4	1	1	93	5.16243	129	80	23.5973	71	0
1579	0	57	0	10	18	52.7	1	12	0.876654	5.71506	1.42254	5	1	1	92	5.10692	142	78.5	22.0491	74	0
1581	1	54	0	20	20	57.4	0	13	1.11715	4.42206	1.79511	5	3	3	87	4.82937	114	65.5	19.699	77.4	0
1582	1	55	0	15	17	54.7	0	17	2.11535	5.6892	0.59837	5.1	1	2	89	4.94039	142	94	20.6893	70	0
1583	0	37	0	11	16	38.3	0	9	1.75848	6.05124	0.73385	5.2	1	1	86	4.77386	118.5	73.5	16.7089	57	0
1584	1	36	1	42	30	56.9	0	25	0.806832	3.6204	0.55321	5.6	1	1	103	5.71753	135	83	21.0016	75	0
1585	0	42	0	14	16	58	0	11	1.59298	4.73238	1.07255	5.4	1	2	84	4.66284	136.5	87	23.1163	82.5	1
1587	1	54	0	18	17	62.2	0	12	1.23352	6.43914	1.07255	5.4	1	3	90	4.9959	112	70	23.2678	77	0
1588	0	36	0	8	9	49.2	1	7	1.64728	3.64626	0.44031	5.5	1	1	92	5.10692	105	63	18.7703	62.5	0
1590	1	60	0	21	22	66.5	0	33	1.25421	5.61162	1.39996	5.8	1	3	84	4.66284	130	78	23.816	88	0
1594	1	59	1	18	12	68.7	0	21	1.43006	4.16346	0.62095	5.2	1	2	96	5.32896	126	82	25.2954	85.7	0
1595	0	71	0	16	19	50	0	8	1.1637	4.75824	1.36609	5	1	1	94	5.21794	145	82	19.4582	69.8	0
1597	0	45	0	20	21	50.4	0	33	1.7921	4.47378	0.86933	4.9	1	1	98	5.43998	150	97	22.0459	76.6	0
1598	1	46	0	26	21	73.3	0	48	0.974922	5.172	1.00481	5.5	1	3	98	5.43998	105	68.5	21.9117	84.1	0
1600	1	44	1	29	14	65.8	0	44	0.850794	5.01684	1.55802	5.4	1	1	108	5.99508	105	68.5	22.9297	85.1	0
1601	0	57	0	22	19	50.4	1	12	1.74555	6.10296	0.91449	5.4	1	1	86	4.77386	102	60.5	21.3901	69.5	0
1602	1	44	0	9	10	57.6	0	15	1.66797	4.34448	0.54192	5.2	1	3	87	4.82937	132	87.5	17.877	73.6	0
1603	1	42	0	18	20	80.3	1	13	1.26197	3.72384	0.59837	4.7	2	2	86	4.77386	137.5	84.5	24.95	86	0
1604	0	50	1	15	15	62.4	0	15	1.09129	4.2669	0.66611	5	1	1	97	5.38447	124.5	68.5	27.8818	81	1
1609	1	50	0	19	15	63.1	0	19	1.22059	4.83582	0.80159	4.8	3	2	108	5.99508	140.5	89	22.7889	80	0
1610	1	49	0	15	17	53	0	14	1.26714	5.5599	1.129	5.1	2	3	90	4.9959	129	74	17.7496	71.5	0
1613	1	47	1	10	12	75	0	15	1.67314	5.14614	0.59837	4.6	3	2	96	5.32896	124	76.5	24.7436	92.2	1
1615	1	55	0	25	19	56.6	0	36	1.44816	6.12882	1.28706	5.1	1	1	98	5.43998	134	80.5	19.5618	75	0
1616	0	54	0	14	16	55.8	0	11	1.85933	6.43914	0.37257	4.9	1	2	89	4.94039	128.5	81	21.9613	75.3	0
1618	0	56	0	13	14	48.6	0	9	1.76365	4.7841	0.68869	5.1	1	3	80	4.4408	102	69.5	20.3865	63.2	0
1619	0	58	1	21	14	55	1	17	1.31369	7.05978	1.15158	5.2	1	1	97	5.38447	107	71.5	22.8339	77.8	0
1620	0	46	0	22	16	48.9	0	16	1.56453	5.01684	0.86933	5.1	2	1	87	4.82937	107	65.5	18.1148	66.6	0
1621	0	53	0	24	17	57.4	1	13	1.70417	5.27544	1.07255	5	1	1	102	5.66202	114.5	73	24.5847	80.8	1
1622	1	59	1	23	22	68.4	0	19	1.29041	5.9478	0.84675	5.2	1	2	82	4.55182	94.5	62	26.2247	88.7	0
1623	0	52	0	12	18	41	0	10	2.21103	5.79264	0.57579	5.6	1	2	79	4.38529	124	87	18.7942	60	0
1625	0	54	0	24	28	52.2	0	28	1.30334	6.95634	1.43383	5.2	1	1	101	5.60651	109.5	69	22.4456	69	0
1626	0	51	0	20	20	51.9	1	22	1.36282	7.99074	1.00481	4.9	1	1	87	4.82937	132	82	21.0288	68.5	0
1627	0	50	1	20	14	67.2	0	11	1.03699	4.44792	1.17416	5.8	1	1	90	4.9959	99.5	61.5	27.0213	80.4	1
1628	1	36	0	22	13	63.6	0	14	1.04474	3.69798	0.60966	5	1	1	94	5.21794	89.5	52.5	21.4981	73.4	0
1629	1	58	0	19	15	48.4	0	18	1.1275	6.10296	3.45474	5.2	1	3	84	4.66284	142.5	87.5	17.3753	69.5	0
1630	0	61	0	13	13	43	0	13	1.33696	5.92194	1.34351	5	1	1	93	5.16243	105	66	19.3166	62	0
1631	0	35	0	16	15	50.1	0	13	1.699	4.3962	0.73385	4.8	1	1	92	5.10692	86.5	59	20.1709	66.5	0
1632	0	40	0	19	20	47	0	9	1.69124	6.02538	0.68869	5.5	1	1	86	4.77386	106	74	20.5044	64.2	0
1633	1	48	1	90	61	86.5	0	71	0.95682	5.14614	2.31445	4.4	1	3	91	5.05141	110	75.5	28.7354	97.4	1
1634	1	46	1	18	22	65.7	0	18	1.05509	5.4306	1.27577	5.2	1	1	86	4.77386	123.5	75	25.6641	82	0
1635	1	47	0	13	11	62	0	17	0.799074	3.64626	1.85156	5	1	3	86	4.77386	96.5	61.5	21.0797	74	0
1636	0	48	0	18	18	40.5	1	20	1.29817	4.73238	0.50805	5	1	1	71	3.94121	101	63.5	15.9396	60	0
1637	1	48	1	33	25	79.2	0	23	1.1637	7.47354	1.54673	5.4	1	1	95	5.27345	127	81.5	23.4952	88.8	0
1638	0	55	0	16	19	56.9	0	9	1.39644	6.51672	1.06126	5.1	1	1	85	4.71835	111	74	26.5479	85.2	1
1639	1	46	0	21	19	49.9	0	12	1.87744	4.75824	0.62095	4.8	1	3	92	5.10692	86	57.5	16.8476	63	0
1640	0	55	0	20	19	51.1	0	29	1.20766	6.82704	0.68869	5.6	1	1	101	5.60651	114.5	76	23.1722	79.5	0
1642	1	45	0	27	17	60.5	0	19	1.2568	5.58576	0.83546	4.8	1	1	93	5.16243	126	85.5	21.4102	76.7	0
1643	1	51	0	14	13	63.7	0	13	1.34989	5.0427	0.83546	4.8	3	3	96	5.32896	121	77	23.3976	74.8	0
1644	1	57	0	93	69	66	0	53	1.49471	5.58576	1.26448	5.9	1	1	105	5.82855	120.5	77.5	23.8362	86.8	0
1645	1	50	1	16	15	74.1	0	11	1.17404	5.22372	0.68869	6.1	1	2	107	5.93957	128	85	27.6855	89.2	0
1646	1	57	0	21	15	70.7	0	16	0.9051	5.87022	1.9193	5.1	1	2	96	5.32896	133	85	23.4056	86.5	0
1648	1	52	0	20	22	54.8	1	17	1.02147	5.24958	1.21932	5.5	1	1	89	4.94039	97	61.5	17.8327	74	0
1650	1	49	0	14	11	75.6	0	18	1.19732	5.35302	1.85156	5	1	2	97	5.38447	101.5	64	24.3783	87.4	0
1651	0	52	0	8	12	64.4	0	7	1.46368	4.93926	0.82417	5.4	1	1	80	4.4408	121	75.5	23.6261	80	1
1652	1	53	0	14	12	51.4	0	11	1.39385	4.0083	0.36128	4.8	1	1	100	5.551	98.5	65	17.6192	66.3	0
1654	1	46	0	21	15	65.7	1	20	1.51022	6.74946	0.80159	5	1	2	99	5.49549	102	62.5	23.3058	78.3	0
1655	1	59	1	32	24	82.3	0	30	1.65504	5.09442	1.74995	5.5	1	2	103	5.71753	146	97.5	26.2399	91	1
1656	0	42	0	12	13	49.6	1	12	1.90847	4.73238	0.53063	4.9	1	1	86	4.77386	91.5	59	19.1827	64.8	0
1658	1	53	0	31	17	62.5	0	30	1.06802	5.79264	0.94836	4.9	1	1	93	5.16243	102.5	63	21.3741	80.4	0
1659	1	56	0	11	16	54.3	0	17	1.28524	4.37034	0.53063	5.248	3	3	95	5.27345	144	94	20.2135	71.5	0
1661	1	47	0	29	32	89.1	0	43	1.51798	5.4306	0.89191	5.4	1	2	102	5.66202	170.5	109.5	27.1669	96.1	1
1662	1	44	0	28	20	54.8	1	38	2.31447	6.5943	0.75643	4.7	3	3	82	4.55182	104.5	66.5	18.9619	68.2	0
1664	0	47	0	12	18	47	0	9	1.02923	3.95658	0.89191	5.2	1	1	85	4.71835	113.5	75	19.9212	63	0
1665	0	47	0	58	46	68.6	0	31	2.25241	5.14614	0.9032	5.5	1	1	98	5.43998	132	83	25.0454	84.6	1
1668	0	38	0	13	15	41.1	0	6	2.01708	5.0427	0.42902	5.5	1	1	96	5.32896	102.5	69.5	17.3978	58.2	0
1670	1	45	0	11	11	65.9	1	11	0.886998	5.48232	1.89672	4.8	1	3	101	5.60651	101	56.5	23.8001	74.3	0
1673	0	47	0	14	12	54.6	0	13	1.58263	4.7841	0.71127	5.1	1	1	86	4.77386	113.5	66.5	24.1378	66.5	0
1674	0	57	0	16	19	57.1	1	22	1.9576	5.01684	0.65482	5.5	1	1	89	4.94039	110.5	67.5	21.2041	68.2	0
1676	0	35	0	10	10	56.5	0	10	1.63435	5.84436	0.49676	5.4	1	1	97	5.38447	99	67.5	20.6278	68	0
1677	1	56	0	13	13	52.5	0	8	1.11457	5.5599	0.68869	5.2	1	3	99	5.49549	115.5	69.5	17.2412	72.1	0
1678	0	35	0	9	12	49.5	0	8	1.25162	4.70652	0.69998	5	1	1	108	5.99508	116	70	21.2289	62.8	0
1679	0	59	0	20	21	53.5	0	13	1.35765	5.50818	0.64353	5.2	1	3	90	4.9959	117.5	76	24.8935	69	0
1680	1	62	0	13	21	49.5	1	18	2.13086	5.32716	0.42902	5.9	1	2	98	5.43998	94.5	62	20.0564	68.2	0
1681	1	43	1	48	22	95.1	0	43	0.899928	5.06856	1.72737	5	1	1	99	5.49549	123	77	29.9815	98.7	1
1682	1	51	1	21	19	68.4	1	31	2.24982	5.92194	0.66611	5.4	4	2	101	5.60651	128	78.5	23.1206	85.3	0
1683	0	45	0	12	10	48.1	0	8	1.99639	4.60308	0.5645	4.8	1	1	98	5.43998	96	62	19.0261	59	0
1684	1	41	0	16	12	50.9	1	14	1.85158	4.60308	0.48547	4.7	1	1	94	5.21794	112.5	71	17.9487	65	0
1687	1	42	0	19	15	68.2	0	25	0.974922	5.35302	1.16287	4.9	1	2	90	4.9959	102.5	63.5	23.488	82	0
1688	0	53	0	12	16	59.8	0	16	1.84382	6.02538	0.92578	5.7	1	1	91	5.05141	115.5	69.5	24.5726	78	0
1690	0	53	0	10	12	51.7	0	7	1.04992	3.69798	0.66611	5	2	1	84	4.66284	91	53.5	20.5275	76	0
1691	1	43	1	40	19	72.4	0	73	1.23352	6.41328	1.33222	5.1	1	1	99	5.49549	129	79.5	25.7438	85	0
1692	1	49	0	36	32	52.6	0	322	1.55677	4.2669	0.41773	4.5	4	3	93	5.16243	121.5	77.5	18.1793	68.5	0
1693	1	60	0	22	33	53.2	0	47	2.11535	4.31862	0.47418	4.9	4	3	98	5.43998	125	75.5	21.583	74	0
1694	0	41	0	8	8	56.4	0	7	1.48954	4.68066	0.55321	4.5	1	1	86	4.77386	89	57	22.4502	70.2	0
1696	1	44	0	26	15	75.4	0	37	1.20508	5.22372	1.90801	4.9	1	2	93	5.16243	142.5	94.5	23.8511	83	0
1697	1	46	1	30	20	58.8	0	19	1.16629	5.45646	1.04997	4.7	1	1	89	4.94039	118	76	21.7557	77	0
1698	1	51	0	7	17	62.3	0	12	1.5878	4.47378	0.77901	4.6	1	1	99	5.49549	105	69	22.2054	76	0
1699	1	60	0	19	17	60	0	18	1.60849	6.02538	0.4516	5.1	2	3	105	5.82855	121.5	81	22.0119	78.5	0
1700	1	43	0	25	22	51.6	0	10	1.01113	4.44792	0.7903	5.1	2	3	99	5.49549	95.5	61.5	19.1616	67	0
1701	0	49	0	17	13	51.2	0	12	1.16887	4.7841	0.68869	5	1	3	86	4.77386	88.5	52.5	19.9004	69.3	0
1702	1	45	0	19	22	74.5	0	19	1.54126	4.42206	0.88062	5.4	3	1	88	4.88488	126.5	80.5	23.5929	89	0
1703	0	45	0	13	18	47.1	0	11	1.88519	4.3962	0.68869	5.4	1	1	86	4.77386	100	63	18.148	66.5	0
1706	1	54	1	32	20	64.5	0	68	0.964578	4.49964	6.39014	5.5	2	2	109	6.05059	130.5	82.5	22.61	82.5	0
1707	0	49	0	14	10	46.4	0	8	2.00674	5.74092	0.64353	5.2	1	1	96	5.32896	99	62	22.6273	66.4	0
1708	0	38	0	7	12	73.3	0	13	0.889584	5.32716	1.33222	5.5	1	1	93	5.16243	127	76	30.314	91.8	1
1709	1	62	0	18	17	85.3	0	20	0.936132	5.8185	1.25319	5	3	2	91	5.05141	123	77	28.3041	91	1
1710	0	58	0	20	28	48.3	0	14	1.59298	5.53404	1.3548	5.5	1	1	89	4.94039	108.5	75	20.13	67	0
1714	1	56	1	24	18	66.4	0	15	1.63694	5.84436	0.72256	5.9	1	3	97	5.38447	109	64	25.5528	90.2	1
1715	1	47	1	34	21	71.7	0	19	1.19215	5.09442	1.26448	5.6	1	2	96	5.32896	109	70.5	24.8975	87.8	0
1716	1	53	0	12	20	58.3	0	15	1.73262	4.6548	0.2258	5.2	2	1	104	5.77304	111.5	72	21.4141	74	0
1717	1	67	0	19	18	56.3	1	15	1.0525	4.86168	0.77901	5.1	1	3	86	4.77386	110.5	71	23.1048	84.5	0
1718	1	65	0	18	28	58.8	1	21	0.871482	5.40474	6.31111	5.1	4	2	100	5.551	101	67.5	22.8543	86.5	0
1723	0	63	1	23	18	60	0	19	1.68349	6.23226	0.84675	4.4	1	1	91	5.05141	95.5	60	24.3418	72	0
1724	0	63	1	17	15	53.3	0	15	1.33955	6.82704	1.55802	5.4	1	1	97	5.38447	114	68	23.4693	72	0
1725	1	64	0	13	13	58	0	12	1.19215	3.38766	0.37257	4.8	1	3	92	5.10692	145	86	23.0871	81	0
1726	1	64	0	20	19	61.8	0	21	0.817176	3.6204	1.49028	4.8	1	1	87	4.82937	120	72.5	24.5377	86	0
1727	0	55	0	18	18	51.3	1	9	2.13604	5.58576	0.83546	5.1	1	1	93	5.16243	106	63	21.134	68.3	0
1728	1	43	0	25	22	68.7	1	31	1.05767	4.08588	1.42254	4.7	4	3	95	5.27345	125.5	77	26.1129	84.8	0
1732	1	52	1	34	22	80.9	0	14	1.13784	4.75824	1.59189	5.4	1	3	102	5.66202	116.5	78	25.1645	86.5	0
1733	1	48	0	21	15	61	0	12	1.36799	5.45646	0.72256	5.2	2	3	103	5.71753	117.5	78	22.0835	76.8	0
1735	1	61	0	10	12	61.9	1	8	1.21283	4.68066	0.69998	5	1	2	96	5.32896	121.5	81	22.3824	84.8	0
1736	1	61	0	20	18	61.6	1	15	0.959406	4.5255	0.65482	5	2	2	104	5.77304	137.5	83	19.8638	74	0
1737	0	60	0	21	18	64.2	0	12	1.44557	5.66334	0.63224	5.9	1	2	99	5.49549	115	65.5	24.9532	89	1
1738	0	58	1	23	17	64.8	0	12	1.1999	6.10296	1.39996	5.2	1	1	103	5.71753	126.5	79.5	26.1224	80	1
1740	0	55	0	17	21	49.8	0	12	1.87744	4.06002	0.31612	5.1	1	2	74	4.10774	118	73.5	18.9758	59.6	0
1741	0	53	0	14	20	59.2	0	15	2.4567	5.92194	0.34999	5.2	1	1	93	5.16243	101.5	62	23.6542	76	0
1743	1	37	0	18	16	61.4	1	22	1.26714	6.02538	2.00962	5	2	1	91	5.05141	115	69	20.1409	74.8	0
1744	0	39	0	15	17	50	0	8	1.5335	4.60308	0.40644	5.4	1	1	85	4.71835	84	53	19.4097	67.8	0
1745	0	38	0	18	18	41.9	0	8	1.77141	4.49964	0.62095	4.7	1	1	84	4.66284	97	60	18.9748	58	0
1748	0	40	0	39	28	46.7	0	39	1.24645	4.93926	0.91449	4.8	1	1	80	4.4408	84	56.5	17.9716	65.3	0
1749	1	39	0	15	23	53.9	1	14	1.22059	4.03416	0.41773	5.5	1	3	93	5.16243	95.5	64.5	20.538	68	0
1750	1	54	0	20	23	54.8	0	15	1.84899	6.43914	1.09513	5.8	1	2	105	5.82855	126	78	20.7017	77.8	0
1751	0	54	0	21	21	69.3	0	27	1.46626	5.3013	1.17416	5.2	1	1	88	4.88488	109.5	67	25.1185	81.3	1
1753	0	49	0	19	13	51.3	0	19	1.39644	5.6892	0.81288	5.8	1	1	105	5.82855	109.5	50	21.519	74	0
1754	0	55	0	19	24	55.1	0	27	1.86709	4.55136	0.59837	5.7	1	1	98	5.43998	104	66	22.2404	83.5	1
1755	0	41	0	13	13	59.7	0	12	1.04733	4.6548	0.58708	4.8	1	1	92	5.10692	112.5	70	23.0602	80.9	1
1759	0	50	0	19	22	55.1	0	14	2.4567	4.93926	0.98223	5	1	1	89	4.94039	162	96	20.5615	75	0
1760	0	51	0	22	24	57.3	0	64	1.6809	5.74092	0.55321	5	1	1	89	4.94039	109.5	70	22.7797	70	0
1761	0	41	0	12	16	46.3	0	9	1.24387	4.21518	0.18064	5.1	1	1	82	4.55182	107.5	64.5	19.3965	67.7	0
1762	0	58	0	30	24	49.3	1	16	1.30334	6.23226	1.25319	5.2	1	1	88	4.88488	116.5	72	20.8147	71.2	0
1763	0	53	0	16	21	43	1	14	1.75589	6.15468	0.40644	5.5	1	1	80	4.4408	82	55.5	20.1175	74.5	0
1764	0	51	1	25	16	47.9	0	17	1.75589	6.54258	0.74514	5	1	1	93	5.16243	115	78	18.9232	74	0
1765	0	44	0	8	10	61.5	0	8	1.63952	5.66334	0.44031	5.2	1	1	90	4.9959	111	69	23.7554	87.5	1
1766	0	55	0	18	23	49.8	1	16	2.3636	5.71506	0.57579	5.7	1	1	87	4.82937	95	56	18.652	66.5	0
1767	0	48	0	13	11	54.9	0	17	1.65504	4.37034	0.83546	5.4	1	1	99	5.49549	107	68	22.4153	67.2	0
1769	0	42	0	39	39	53	0	55	1.74296	5.87022	0.38386	4.7	1	1	92	5.10692	110.5	72.5	21.9187	70	0
1770	0	58	0	13	21	35.1	0	15	1.80244	7.03392	0.36128	5.2	1	1	82	4.55182	110.5	70.5	15.3128	64.5	0
1771	0	42	0	5	11	46.1	0	11	1.30593	4.1376	0.15806	5.1	1	1	89	4.94039	91.5	51.5	17.5443	64.8	0
1772	0	55	0	12	13	51.4	0	18	1.72745	6.23226	0.68869	5.4	1	1	85	4.71835	107.5	64	22.1016	80	1
1773	0	56	0	11	14	55.5	0	11	1.35765	6.10296	2.94669	5.6	1	1	94	5.21794	130.5	85	26.3245	76	0
1775	1	42	1	88	40	81.6	0	45	1.13525	6.30984	1.95317	5.4	1	1	99	5.49549	131	85	26.8902	90.8	1
1777	1	42	0	7	15	57.1	0	18	1.293	5.35302	0.63224	4.7	1	3	101	5.60651	97	59	17.5066	70	0
1779	0	36	0	21	20	46	0	19	1.5697	4.31862	0.3387	4.8	1	1	80	4.4408	87.5	54.5	17.6803	64.9	0
1782	1	51	0	13	11	56.1	0	19	2.40498	6.12882	0.55321	5.1	3	1	105	5.82855	113.5	77	21.589	78.8	0
1784	0	46	0	9	18	54.4	0	6	1.73779	4.70652	0.59837	4.6	1	1	70	3.8857	101	65.5	19.5059	65	0
1785	1	52	0	21	23	65.8	0	19	1.99122	5.6892	0.82417	5.4	2	3	104	5.77304	112.5	76	22.795	80	0
1790	1	37	0	20	13	69.1	0	12	1.33696	4.75824	0.6774	5.2	1	2	92	5.10692	112	69	22.4349	74	0
1791	0	42	0	9	16	63	0	87	1.37058	5.71506	0.84675	4.8	1	1	77	4.27427	142.5	86.5	24.8573	70	0
1792	1	42	1	23	14	84	0	11	1.28783	3.41352	0.44031	4.9	1	1	91	5.05141	145.5	92	27.5544	93	1
1795	0	48	0	8	14	43.6	0	8	1.6628	6.15468	0.51934	5.4	1	1	85	4.71835	89	56.5	18.6497	63.4	0
1796	0	46	0	11	22	46	0	23	1.46368	4.03416	0.49676	5	2	1	85	4.71835	89	55	18.6383	66	0
1799	0	52	0	12	15	61.2	0	11	1.38351	5.48232	0.64353	5.35	1	1	72	3.99672	121	75	21.6837	81	1
1800	0	58	0	12	14	39.9	0	11	1.6447	4.99098	0.51934	5.7	1	1	98	5.43998	114	71	15.9426	61	0
1801	1	55	0	15	19	63.7	0	23	1.59298	5.35302	1.0161	5	2	2	103	5.71753	119.5	69.5	21.1368	82	0
1804	1	40	1	77	45	102.8	0	47	0.74994	5.71506	3.68054	5.656	1	3	101	5.60651	146	91.5	37.7594	104.8	1
1805	0	37	0	20	15	52.4	0	12	2.01191	4.47378	0.54192	5.5	1	1	97	5.38447	97.5	59	20.2656	65.8	0
1807	0	48	0	21	22	56.2	0	32	1.36282	4.6548	0.3387	5.1	1	1	90	4.9959	100.5	59.5	21.7352	72.2	0
1809	0	47	0	6	15	56.7	0	10	1.4585	4.7841	0.27096	5.248	1	1	92	5.10692	91.5	62	21.4722	78	0
1815	1	45	1	33	18	75.2	0	32	1.1637	6.0771	1.47899	4.8	2	3	89	4.94039	128	76.5	25.0971	82.5	0
1816	1	57	0	19	21	68.6	0	32	1.02406	6.7236	1.28706	5.5	1	1	98	5.43998	145.5	97.5	24.4217	84.6	0
1817	1	47	0	22	10	79.1	0	16	1.25938	5.58576	0.76772	5.4	1	2	100	5.551	132.5	84.5	27.2419	87.4	0
1818	0	59	0	17	12	55.9	0	14	1.76365	6.18054	0.5645	5.4	1	1	102	5.66202	126.5	68.5	25.3489	78.8	0
1819	1	48	1	27	22	70	0	79	1.47143	5.37888	0.53063	5.1	3	2	97	5.38447	137	87	24.6546	85.2	0
1821	1	53	0	24	18	52.5	1	21	1.09388	5.4306	2.64186	5.4	2	2	103	5.71753	129	88.5	18.5129	69.8	0
1822	1	48	0	20	16	83.7	0	16	0.80166	5.6892	1.20803	5	1	3	91	5.05141	122	80.5	27.3932	91.4	1
1826	0	57	0	13	18	52.8	0	10	1.40937	5.61162	1.11771	5.5	1	1	105	5.82855	120	76.5	22.526	64	0
1828	1	38	0	13	17	75.7	0	12	1.65245	5.172	0.59837	4.8	1	1	102	5.66202	125	83.5	23.626	74	0
1829	1	43	0	25	15	85.6	0	24	1.84123	6.10296	0.89191	5.1	1	1	101	5.60651	144.5	88.5	29.1375	89.6	0
1830	1	51	0	20	20	59.7	0	22	1.61108	5.27544	1.11771	5.2	3	1	90	4.9959	115	71.5	21.2027	76.6	0
1832	1	44	0	19	20	51.8	0	21	0.95682	4.75824	0.94836	4.8	1	3	94	5.21794	124	79	19.4248	68.5	0
1833	0	63	0	18	18	53.8	1	12	1.49471	6.25812	0.69998	5.5	1	1	93	5.16243	115	65	22.7737	70	0
1834	1	42	1	64	29	82.3	0	32	1.21801	6.05124	0.97094	5.1	4	3	102	5.66202	115	75	24.3883	87.8	0
1835	0	42	0	15	15	49.8	0	6	1.72228	4.75824	0.55321	4.8	1	1	80	4.4408	92	57	18.836	65.4	0
1836	1	40	0	12	12	63.4	0	10	1.32662	4.47378	0.82417	4.9	1	2	89	4.94039	112.5	70.5	21.4056	76.5	0
1838	1	54	0	16	9	65.7	1	10	0.936132	5.37888	1.07255	5.1	1	2	98	5.43998	108.5	66.5	19.5116	80.5	0
1839	0	51	1	18	10	65	0	12	0.951648	5.40474	1.14029	5.5	1	1	108	5.99508	132.5	79	24.7065	74	0
1840	1	47	0	16	8	67.6	0	13	1.21542	4.70652	0.82417	5.2	2	2	99	5.49549	132	87.5	22.7179	78	0
1842	1	43	0	19	17	63.9	0	11	1.53867	5.01684	0.97094	5	1	3	91	5.05141	111	70.5	23.0778	75	0
1844	0	54	0	12	15	46.9	0	10	1.50505	5.84436	0.65482	5.1	1	1	98	5.43998	108	68.5	19.446	64.2	0
1845	1	52	1	32	19	76.8	0	16	1.12232	6.30984	1.25319	5.1	1	2	87	4.82937	122.5	77.5	30.8033	88	0
1846	1	43	1	17	16	70.7	0	20	1.21025	4.03416	0.48547	4.9	2	2	89	4.94039	100	62.5	23.8149	82	0
1847	0	45	0	12	15	57.6	0	11	1.33955	5.4306	1.06126	4.8	1	2	90	4.9959	107	69	23.1025	72	0
1849	0	58	0	15	20	42.6	0	10	1.72228	5.19786	0.4516	5.452	1	1	92	5.10692	91.5	59	18.7579	73.8	0
1850	0	50	0	18	12	37.9	0	29	2.30413	5.35302	0.49676	4.9	3	1	109	6.05059	91	57.5	15.5936	58	0
1851	0	52	0	12	13	59.3	0	8	1.38868	5.5599	1.0161	5.4	1	2	103	5.71753	119.5	72	23.3388	74	0
1852	0	45	0	13	15	54.9	0	15	1.61366	4.96512	0.68869	4.8	1	1	89	4.94039	108	70.5	22.0195	74.8	0
1853	0	50	0	19	17	57.9	1	13	2.11018	5.22372	0.63224	5.4	3	1	105	5.82855	133.5	85	20.6865	68.4	0
1854	0	59	0	11	14	45.5	0	12	1.13008	6.41328	1.3548	5.2	1	1	103	5.71753	118	75.5	19.3357	70	0
1856	0	49	0	7	16	46.3	0	14	1.47143	4.75824	1.10642	5.1	1	1	89	4.94039	95	54	19.3714	65	0
1857	0	52	0	16	22	43.1	0	14	1.64728	4.49964	0.23709	4.7	1	1	84	4.66284	138	83	18.3397	60.3	0
1858	0	45	0	9	15	62.3	0	9	1.25938	5.53404	1.94188	5	1	1	86	4.77386	113	63.5	25.9648	84.2	1
1859	0	46	0	9	18	44.6	0	10	1.70676	4.86168	0.31612	5.4	1	1	86	4.77386	96.5	59	20.0085	63.2	0
1860	0	48	0	8	15	61.2	0	10	1.28783	4.73238	0.76772	5.9	1	1	103	5.71753	103	63	24.3302	76.7	0
1863	0	60	0	18	20	48.9	1	9	1.66797	5.22372	0.82417	5	1	1	93	5.16243	111	75.5	21.277	71.3	0
1864	0	48	0	14	17	55.3	1	9	2.28861	4.5255	0.28225	5.4	1	1	85	4.71835	103	66.5	20.4857	66.1	0
1866	1	42	0	30	22	58.3	0	28	1.20766	5.4306	1.08384	4.8	1	2	95	5.27345	168.5	85.5	20.6808	73.8	0
1867	0	50	0	13	14	46.9	0	11	2.27568	5.5599	0.44031	5.2	1	1	87	4.82937	126	69	19.0271	67	0
1868	0	49	1	23	19	60.5	0	52	0.729252	5.37888	2.81121	5.4	1	1	95	5.27345	103.5	67.5	22.3033	75.4	0
1869	0	51	0	11	10	44.4	0	10	1.58522	6.18054	0.59837	5.2	1	1	95	5.27345	101.5	63.5	19.839	67.8	0
1870	0	58	0	18	22	55.4	1	16	0.874068	2.87046	0.1129	5.6	1	1	82	4.55182	107	68.5	20.6987	71.5	0
1873	0	47	0	47	27	51.1	0	37	1.67831	4.47378	0.39515	4.4	1	1	92	5.10692	101	66	20.7047	71.3	0
1876	0	43	0	11	13	56.7	1	8	1.9757	4.6548	0.32741	5.35	1	1	96	5.32896	110	64.5	20.2336	73	0
1877	0	45	0	20	18	61.2	0	20	1.86192	5.22372	0.41773	5.146	1	1	90	4.9959	115	72	22.1293	72.3	0
1878	0	55	1	30	22	66.9	0	29	1.15853	6.8529	1.81769	5.9	1	1	95	5.27345	129.5	79.5	29.4187	86.8	1
1879	1	56	0	15	22	63.3	0	17	1.49729	4.24104	0.88062	5.4	3	2	105	5.82855	113.5	71	23.1664	78.5	0
1882	1	53	0	27	18	65.3	0	113	1.24387	6.64602	0.91449	5.5	2	1	105	5.82855	113	71	22.5686	80	0
1883	1	46	0	21	10	64.5	1	17	1.00595	6.3357	1.32093	4.9	1	2	100	5.551	112	70.5	21.7517	73	0
1884	1	44	1	49	28	72.2	0	40	1.04733	4.55136	1.99833	5.6	4	3	100	5.551	108	72	23.7653	83	0
1885	0	41	0	13	17	48.4	0	11	1.46368	5.5599	0.23709	5.1	1	1	77	4.27427	95.5	64	19.2901	68.8	0
1886	0	65	0	16	21	54.3	0	18	1.774	6.43914	0.94836	5.1	1	1	98	5.43998	119	74	22.284	79.5	0
1887	0	30	0	14	18	58.9	1	10	2.68427	5.22372	0.68869	5.146	2	1	101	5.60651	103.5	60	22.0603	67.5	0
1888	0	45	1	29	32	71.8	0	64	0.936132	5.66334	1.00481	5.2	1	1	88	4.88488	108	67.5	28.2584	84.5	1
1890	0	57	0	12	17	62.6	0	28	1.5335	6.3357	0.53063	5.5	1	1	89	4.94039	131	84	25.1397	83.6	1
1891	0	44	0	15	15	48.8	0	9	1.93433	6.28398	0.58708	5.4	1	1	83	4.60733	88	54.5	19.6975	67.8	0
1892	0	45	0	12	17	54.1	0	9	2.1981	5.8185	1.00481	5.554	2	1	88	4.88488	108	62	18.4582	70.5	0
1894	0	47	0	21	19	54	0	10	1.23869	6.15468	1.18545	5	1	1	97	5.38447	118	79	22.3036	72	0
1895	0	42	0	13	12	54.8	0	10	1.78175	4.16346	0.51934	5.2	1	1	82	4.55182	102.5	68	23.2273	66	0
1896	1	54	0	14	13	63.3	0	17	0.998196	4.70652	1.08384	5.6	1	2	91	5.05141	110.5	67.5	21.347	79.5	0
1897	1	46	1	24	21	66.8	0	21	1.22059	4.29276	0.63224	5.35	2	2	101	5.60651	118	75.5	25.0805	82	0
1898	1	45	0	23	15	65.3	0	23	1.56712	4.60308	0.7903	4.5	1	3	92	5.10692	119	65	23.1088	81.8	0
1899	1	46	1	49	31	77.6	0	49	0.837864	5.76678	3.56764	5	2	3	91	5.05141	116	76	23.7129	89.3	0
1900	0	41	0	9	13	52.5	0	8	1.60332	5.01684	0.75643	5.1	1	1	86	4.77386	106	63.5	21.2449	69.5	0
1902	0	43	0	10	13	58.2	0	10	1.65245	5.14614	0.77901	5.1	1	1	90	4.9959	92.5	60	22.425	75.5	0
1903	0	39	0	18	18	62.3	1	13	1.64728	6.05124	0.48547	5	1	1	94	5.21794	106.5	65.5	23.0507	80.8	1
1904	0	50	1	26	16	58.3	0	13	1.1275	5.06856	0.64353	5	1	1	95	5.27345	110.5	74	24.1416	75.5	0
1905	0	46	0	9	13	42.2	0	10	1.20766	5.45646	0.50805	5.2	1	1	90	4.9959	105	71	18.6064	60.5	0
1906	0	48	0	7	14	52.7	0	9	1.9395	4.75824	0.53063	5.4	1	3	95	5.27345	90	53	20.6634	66.8	0
1907	0	48	0	14	11	65.2	0	9	1.00078	5.48232	0.84675	5.6	1	1	101	5.60651	121.5	76	26.8604	85.5	1
1908	0	50	0	17	16	54.4	0	7	1.43264	4.75824	0.88062	5	1	1	82	4.55182	96	53.5	22.8194	75.2	0
1909	0	39	0	14	13	49.4	0	13	2.17741	5.35302	0.39515	5.5	1	1	81	4.49631	105	67	18.2112	63.5	0
1910	0	42	0	20	25	59.1	1	15	1.85675	4.49964	0.2258	5.4	1	1	87	4.82937	105.5	66	21.9735	65	0
1911	1	41	1	29	17	66.7	0	24	0.850794	5.0427	1.14029	5.4	1	2	102	5.66202	103.5	66.5	22.8104	85	0
1912	1	42	0	21	13	73.4	1	21	1.19473	5.89608	1.65963	5	1	2	102	5.66202	113	71	23.94	83.5	0
1913	1	42	0	32	24	79.4	0	33	1.03957	5.66334	6.19821	4.6	3	2	93	5.16243	116	71.5	27.0902	86	0
1914	1	50	1	36	26	69.3	0	21	1.17663	6.15468	1.29835	5.8	1	1	98	5.43998	116	78.5	25.2095	89.5	0
1915	1	47	1	54	33	85.3	0	85	1.01371	6.12882	2.13381	5.6	4	2	103	5.71753	142.5	90.5	27.9488	96.5	1
1916	1	43	0	18	16	76.6	0	14	0.791316	5.3013	2.51767	5.554	1	3	98	5.43998	111.5	71	24.6168	89	0
1918	1	41	1	39	28	80.1	0	31	0.894756	5.71506	1.95317	5.452	1	3	99	5.49549	119.5	78	27.9459	93.6	1
1919	1	41	0	24	22	58.9	1	10	1.59039	5.19786	0.47418	5	1	2	89	4.94039	111.5	70	21.478	66.4	0
1921	1	44	1	46	21	81.1	0	40	0.936132	5.76678	2.23542	5.4	1	1	108	5.99508	116	75	26.331	92	1
1924	1	43	1	19	19	65.5	0	18	1.17404	4.86168	2.99185	5.2	1	2	88	4.88488	130.5	85.5	22.6377	78.2	0
1927	1	50	1	20	21	86.5	1	14	0.98268	4.3962	0.6774	5.8	1	2	95	5.27345	117	74	28.8684	91.5	1
1928	0	50	1	8	21	81.2	0	19	1.37317	7.65456	2.05478	5.7	1	1	104	5.77304	119	78.5	30.4125	94.5	1
1929	0	44	0	13	10	46.5	1	11	1.98863	4.37034	0.6774	4.8	1	1	82	4.55182	108.5	67	17.9391	58.4	0
1931	0	46	0	15	16	48.9	0	9	1.77141	5.12028	0.20322	5.4	1	1	85	4.71835	102	66.5	19.4648	69	0
1932	1	31	0	24	16	60.6	0	19	0.843036	5.35302	3.46603	5.2	1	3	80	4.4408	112.5	70.5	22.6415	75.2	0
1934	1	41	0	15	13	58.8	0	12	0.925788	4.75824	1.56931	4.8	3	3	97	5.38447	135	86	21.9422	75.5	0
1937	0	45	0	7	13	50	0	9	1.19473	4.68066	0.74514	6	1	1	101	5.60651	118.5	65	20.4669	70.7	0
1938	0	41	0	13	11	51.5	0	9	1.70676	4.44792	0.51934	5.1	1	1	87	4.82937	92.5	55	18.8935	64	0
1939	1	39	0	23	21	70.9	1	77	1.40161	4.44792	1.08384	4.3	1	1	97	5.38447	115	72	22.277	81.6	0
1942	1	62	0	25	22	69.5	0	35	0.85338	5.6892	4.73051	6	3	2	108	5.99508	129.5	84.5	24.9501	87.5	0
1946	1	52	1	23	13	69.3	0	16	1.8102	5.19786	0.63224	5.7	2	3	93	5.16243	130	86.5	23.6996	85	0
1948	1	61	0	20	13	70.1	0	14	1.02406	4.3962	2.96927	5.5	1	2	103	5.71753	118	72	25.2259	84	0
1949	1	50	0	15	15	55.4	0	14	1.18697	5.0427	0.82417	4.8	3	3	88	4.88488	107	67.5	18.7046	76.5	0
1951	1	64	0	17	23	58.5	1	36	1.40678	5.92194	0.76772	5.5	2	1	97	5.38447	105.5	70.5	20.5554	78.2	0
1952	0	35	0	19	16	48.6	0	12	1.23869	4.60308	0.31612	5	1	1	78	4.32978	88	59.5	19.8684	73.5	0
1953	1	44	0	15	12	90.4	0	18	0.742182	4.47378	0.9032	4.8	2	3	100	5.551	121.5	76	28.79	96	1
1955	1	47	0	18	18	70.2	0	38	1.28007	4.16346	0.71127	4.8	4	2	97	5.38447	132.5	85	22.8701	82.7	0
1958	1	54	1	20	15	78.3	0	36	1.23611	5.45646	1.4677	5.5	4	1	97	5.38447	141	92	26.5596	89.8	0
1960	1	54	0	21	18	54	0	11	1.42747	4.83582	0.75643	5	1	1	106	5.88406	103.5	64.5	22.361	75.3	0
1961	0	41	0	13	12	50	0	9	1.60849	4.80996	0.7903	4.7	1	1	80	4.4408	100	57.5	18.5449	63.5	0
1962	1	42	0	21	19	65	1	40	1.23352	5.06856	2.1451	4.5	3	1	89	4.94039	112	70.5	21.8188	78	0
1963	1	60	0	14	16	48.4	0	14	1.2749	4.44792	0.94836	5.1	2	3	94	5.21794	105	64	17.821	65.5	0
1964	1	47	1	29	21	65.2	0	38	1.00337	6.5943	2.04349	4.8	2	2	97	5.38447	137	89	23.4626	84.2	0
1966	1	33	0	21	21	58.5	0	14	1.78175	4.49964	0.42902	5	3	3	89	4.94039	126	78	20.6042	74	0
1967	1	45	0	23	18	60.3	0	15	1.15336	5.89608	1.4677	5.1	1	1	99	5.49549	126	70.5	23.2341	74.7	0
1968	0	53	0	13	13	52.2	0	10	1.76882	5.53404	0.46289	5	1	1	89	4.94039	141	84	21.0164	66.4	0
1969	0	59	0	21	17	46.2	0	16	1.04216	7.42182	1.79511	5.4	1	1	85	4.71835	105	73	22.0956	72	0
1970	0	58	0	8	8	48.5	0	11	1.51022	4.86168	0.91449	5.5	1	1	91	5.05141	113.5	71.5	18.3895	69	0
1974	1	47	0	22	14	60.6	1	34	1.293	5.37888	0.57579	5.2	1	1	86	4.77386	112	70.5	21.9916	76	0
1978	1	47	0	18	23	63.6	0	37	1.26714	5.01684	1.63705	5.3	4	3	98	5.43998	133	86	20.3236	74	0
1980	1	46	0	49	36	76.9	0	32	0.858552	6.51672	2.69831	5.1	2	3	100	5.551	112.5	74	27.9742	93.5	1
1981	0	44	0	13	14	56.6	0	6	1.94726	4.2669	0.21451	5	1	2	89	4.94039	95	63	21.044	74.2	0
1982	0	49	0	13	14	64.9	0	9	1.16111	4.0083	0.89191	4.8	1	1	109	6.05059	129	81.5	22.5628	83.3	1
1983	1	47	0	31	12	68.8	0	21	0.73701	5.92194	2.47251	4.7	1	3	84	4.66284	114.5	73.5	23.7782	83	0
1985	1	65	0	21	24	59.5	0	17	1.29559	6.18054	1.33222	4.8	2	2	93	5.16243	137	86	19.2084	74.3	0
1986	0	64	0	10	15	42.7	0	8	1.6628	5.71506	1.20803	5.2	1	1	99	5.49549	99	68	18.2408	60	0
1987	0	34	0	12	16	49.6	0	12	1.75848	4.80996	0.3387	5.2	1	1	91	5.05141	113.5	66.5	18.4865	70	0
1990	0	49	0	28	19	58.2	0	14	1.04474	5.45646	1.41125	5.6	1	1	94	5.21794	158	103	22.1765	76.5	0
1991	0	48	0	14	17	48.6	1	7	1.59298	4.5255	0.59837	4.7	1	1	90	4.9959	96.5	63.5	19.5918	64.1	0
1994	0	40	0	28	13	64	0	12	1.98605	5.35302	0.4516	5.8	1	1	96	5.32896	114.5	73	23.8827	73.3	0
1996	1	43	1	9	12	62.9	0	9	1.00854	5.48232	1.2419	4.9	2	3	86	4.77386	96.5	59.5	20.9921	77.2	0
1997	1	50	0	15	14	66.1	0	12	2.2162	4.96512	0.34999	5.4	3	1	102	5.66202	110.5	63	22.3952	77	0
1998	1	50	0	19	17	71.9	0	25	1.01888	5.01684	1.14029	4.8	2	3	94	5.21794	102	67.5	23.6394	90.3	1
1999	0	47	0	20	19	60.7	1	9	1.33955	4.75824	0.5645	5.1	1	2	90	4.9959	112.5	70	20.5896	76	0
2000	0	66	0	26	27	47.2	0	29	1.5697	5.58576	0.62095	4.6	1	1	85	4.71835	110	70	23.2441	70.2	0
2001	1	43	1	23	22	78.6	0	30	0.946476	3.72384	1.3548	4.9	3	3	92	5.10692	111	68.5	23.7551	90.3	1
2003	0	45	0	17	12	54.8	0	12	1.59298	4.86168	0.68869	4.9	1	3	84	4.66284	104.5	67	23.5019	67.8	0
2004	1	53	0	12	11	47.1	0	6	1.43782	5.66334	1.09513	5.5	1	3	101	5.60651	95	64.5	16.5301	60	0
2005	1	48	0	16	13	67.8	0	15	0.819762	5.63748	0.5645	5.2	2	3	91	5.05141	131.5	84	23.2682	80.3	0
2006	1	51	1	18	13	85.6	1	18	0.80166	5.0427	3.01443	5.4	2	1	107	5.93957	165	108.5	29.377	94	1
2007	1	43	1	49	26	76.3	1	39	0.907686	5.89608	2.5967	5.4	1	3	106	5.88406	112	71	26.9695	97.2	1
2008	0	48	0	8	17	55.2	0	6	1.08095	4.68066	1.74995	5.5	1	1	91	5.05141	94	56	22.6824	73.5	0
2010	1	36	0	29	26	68.8	0	38	1.4223	5.40474	1.03868	5	1	3	94	5.21794	114	72	24.3764	88.5	0
2011	0	46	0	13	24	64.2	0	15	0.87924	4.42206	2.66444	5.6	1	1	92	5.10692	136.5	94	25.652	79	0
2012	0	42	0	9	14	49.6	0	9	1.68607	7.00806	0.69998	5.2	1	2	89	4.94039	94.5	62	20.1739	72	0
2013	0	38	0	8	12	42.4	0	8	1.75848	4.5255	0.50805	4.9	2	3	95	5.27345	91	54.5	17.3337	58.5	0
2014	0	46	0	14	12	61.3	0	7	1.35765	5.37888	1.16287	5.6	1	1	99	5.49549	103.5	62	25.7471	80.3	1
2015	0	48	0	18	11	59.7	0	10	1.43782	4.75824	0.54192	4.9	2	1	87	4.82937	113	72.5	22.5805	73.5	0
2016	0	47	0	12	16	49.2	1	10	1.77658	4.47378	1.10642	4.9	2	3	83	4.60733	102.5	61.5	19.0992	64.3	0
2017	1	54	1	27	30	65.5	1	15	1.10939	6.38742	1.4677	5.1	1	2	102	5.66202	112	75	21.8346	78	0
2018	1	52	1	24	19	64.5	0	18	0.98268	5.24958	3.63538	5.2	1	1	98	5.43998	142	90.5	21.9809	84	0
2019	0	52	0	17	13	52.4	0	20	1.1818	4.06002	0.69998	4.6	1	1	85	4.71835	94.5	61.5	21.4219	69	0
2020	1	39	0	17	21	56.9	0	16	1.54643	5.01684	0.47418	5.6	1	3	97	5.38447	105.5	66.5	20.0407	76.5	0
2021	1	50	1	23	21	56	0	16	1.41454	6.25812	1.32093	5.1	1	1	92	5.10692	135.5	78	21.7389	75.8	0
2023	1	47	1	23	24	70.4	0	17	1.22059	4.96512	0.82417	5.7	1	2	101	5.60651	97.5	61	22.857	88.5	0
2024	1	42	0	18	15	64.4	0	13	1.22318	4.68066	1.0161	4.8	1	1	90	4.9959	122	82.5	23.2026	79.3	0
2025	0	40	0	16	13	41.1	0	6	2.11276	4.42206	0.59837	5.6	1	1	89	4.94039	97.5	65	16.9537	58	0
2026	1	42	0	35	15	68.6	0	22	1.2568	4.88754	0.84675	4.8	3	2	88	4.88488	139.5	88	22.6062	82	0
2029	1	45	0	14	20	56.2	0	96	1.20249	5.24958	2.35961	4.7	3	1	92	5.10692	115.5	78	19.1523	79	0
2030	1	53	0	31	23	70.1	1	110	1.40678	6.465	2.11123	5.35	4	3	91	5.05141	136.5	94.5	23.2605	82.6	0
2031	1	45	0	10	22	52.2	0	14	1.17146	6.0771	1.14029	5.4	1	3	85	4.71835	107.5	73	16.6431	68.2	0
2032	0	42	0	9	10	49.8	1	8	1.74814	4.2669	0.31612	4.9	1	1	99	5.49549	124	65.5	18.929	67	0
2035	1	45	0	12	16	60.2	0	19	1.61108	4.55136	0.72256	5.1	1	3	107	5.93957	121.5	85	22.6858	74	0
2036	1	45	0	18	23	57.5	1	10	1.70676	5.8185	0.71127	5.2	1	2	95	5.27345	126	73.5	21.4833	69.5	0
2038	1	60	0	31	17	62.8	0	14	1.36024	6.93048	0.49676	5	2	3	103	5.71753	121.5	78.5	23.3207	83.5	0
2040	1	43	1	31	20	76.8	0	24	0.928374	3.64626	1.129	5.554	1	2	97	5.38447	120.5	74.5	26.3569	84	0
2042	1	52	0	14	14	60	0	28	1.40678	4.29276	0.57579	4.8	2	3	90	4.9959	107	68	21.4368	81.5	0
2045	1	42	0	15	15	62.5	0	23	1.60073	4.83582	0.73385	4.9	3	3	86	4.77386	115.5	75.5	21.6009	77.2	0
2047	1	41	0	26	18	67.1	0	13	1.07319	5.61162	1.84027	5.1	1	3	95	5.27345	105.5	63.5	22.1883	80	0
2048	1	45	0	15	17	74.8	0	26	0.94389	4.1376	1.21932	5.2	1	3	92	5.10692	132	86.5	25.8519	90	1
2049	0	43	0	9	9	45.3	0	8	1.90071	5.01684	0.49676	5.1	2	1	91	5.05141	90.5	56	18.4249	56.9	0
2055	1	44	0	23	15	79.8	0	17	1.14043	4.86168	0.46289	4.8	3	2	97	5.38447	127	80	23.5704	82	0
2056	0	43	0	8	12	46.1	0	11	1.31369	4.3962	0.89191	5.2	1	1	92	5.10692	87	48.5	20.2721	68.7	0
2057	1	45	1	54	29	90.4	1	37	0.980094	4.62894	2.66444	5.1	1	3	104	5.77304	137.5	86	30.4507	93	1
2058	1	57	0	14	12	80.7	0	14	1.07836	5.79264	0.64353	5.4	1	3	98	5.43998	108	70.5	26.7778	87	0
2059	1	59	0	11	18	51.2	0	31	1.09905	5.27544	1.18545	5.6	3	3	93	5.16243	117.5	68.5	19.1061	72.5	0
2062	1	46	0	16	17	67.6	0	23	0.861138	4.9134	1.17416	5.7	1	3	106	5.88406	122	77.5	22.9836	77.2	0
2063	1	46	0	23	20	65.5	0	18	0.819762	5.6892	2.5967	6.3	1	3	101	5.60651	102.5	64.5	22.5316	76	0
2064	1	45	1	10	13	64.7	1	28	0.99561	5.3013	2.0322	5.2	1	1	95	5.27345	116	78	23.4512	83.5	0
2066	1	44	1	30	21	85.1	0	20	1.17404	5.12028	0.75643	5	2	2	98	5.43998	121	79.5	28.9673	94.2	1
2067	1	43	0	22	17	65.1	1	15	1.37058	5.19786	0.57579	4.9	2	1	100	5.551	116.5	81	22.0821	77.8	0
2068	1	50	1	27	23	83.1	0	51	1.06802	5.63748	0.98223	5	1	1	91	5.05141	132	87.5	29.7967	96.2	1
2069	1	50	0	17	21	75.2	0	16	0.734424	3.51696	1.49028	5.5	1	3	85	4.71835	102	62.5	24.0033	85.5	0
2070	0	46	0	15	23	49	0	9	1.99122	4.55136	0.36128	4.8	1	1	91	5.05141	111.5	72.5	20.3691	63	0
2073	1	40	0	26	17	58.7	0	24	1.06285	3.38766	0.77901	4.8	1	3	81	4.49631	98.5	65.5	21.666	75.5	0
2074	1	45	1	39	21	74.9	0	25	0.687876	4.06002	4.04182	5.2	1	1	97	5.38447	126.5	80	24.3457	81.5	0
2079	1	40	0	22	19	59	1	17	1.75848	4.88754	0.75643	4.8	2	2	94	5.21794	121.5	70.5	20.7065	73	0
2080	1	42	1	28	20	71	0	24	1.59556	6.90462	1.2419	5	3	1	103	5.71753	130	82.5	23.4509	84.7	0
2081	1	48	1	57	33	68.2	0	63	1.47661	5.37888	1.56931	4.9	4	3	98	5.43998	108.5	68.5	25.7321	90.3	1
2082	0	55	0	18	20	59.1	0	10	2.06104	5.74092	0.32741	4.942	1	1	92	5.10692	108.5	68.5	23.9766	77	0
2083	0	55	0	11	14	54.2	0	10	1.96536	6.36156	0.75643	5.146	1	1	88	4.88488	118.5	71.5	23.1233	71	0
2085	1	44	0	15	18	51.5	0	23	1.17663	4.86168	1.11771	4.4	3	1	86	4.77386	111.5	71	22.8889	75.5	0
2087	0	46	0	15	21	57.4	0	10	2.01449	5.71506	0.40644	4.9	1	1	93	5.16243	100.5	65	21.9801	65	0
2088	0	46	0	12	14	46.3	0	12	1.39385	4.29276	0.63224	5.4	1	1	83	4.60733	119.5	80.5	20.5778	68	0
2089	1	44	0	21	21	47	0	16	1.22576	4.08588	0.42902	4.9	1	1	78	4.32978	101	71.5	15.277	66	0
2090	1	42	0	21	25	61.8	1	65	1.76882	5.22372	0.7903	5.4	1	1	92	5.10692	104	71	21.11	74	0
2091	1	44	0	13	13	57.2	1	9	1.50764	4.1376	0.44031	4.7	1	1	88	4.88488	103	68	18.5079	65	0
2092	1	43	0	29	18	70.5	0	17	1.01113	3.6204	0.75643	5.2	1	3	94	5.21794	115	71.5	22.4523	84.5	0
2094	1	45	0	25	20	86.2	0	39	1.27231	5.63748	2.98056	4.636	4	3	96	5.32896	145.5	96.5	28.0827	90.8	1
2095	1	42	0	25	28	62.3	0	49	1.37317	5.3013	0.54192	5.2	1	1	102	5.66202	125.5	83.5	24.7987	76	0
2096	1	44	0	11	14	60.1	0	16	1.09646	4.68066	0.38386	5.4	1	3	98	5.43998	110.5	72	19.9423	74	0
2097	1	46	0	16	16	64.9	1	18	1.38351	3.98244	1.32093	4.8	3	3	105	5.82855	120	74.5	22.2991	77	0
2098	0	42	0	16	16	52.3	0	11	1.48695	4.73238	0.4516	5.1	1	1	86	4.77386	111.5	69	21.381	72	0
2099	1	51	0	43	35	68.6	0	54	1.52057	7.70628	1.20803	5.1	3	3	99	5.49549	118.5	70	23.1344	85	0
2102	0	53	0	21	22	63.7	0	14	1.06026	5.37888	0.74514	5.7	1	1	92	5.10692	132.5	85	24.8207	85.5	1
2103	0	37	0	21	14	54.9	0	10	1.89812	3.879	0.31612	4.8	1	1	80	4.4408	104.5	62	22.9103	65.3	0
2104	1	50	0	15	16	53.7	0	13	2.26534	5.12028	0.72256	5	1	1	91	5.05141	100.5	67.5	16.8916	65.5	0
2105	1	39	0	46	21	67.3	0	25	1.38868	6.43914	1.63705	5.6	1	1	105	5.82855	121.5	79.5	24.3936	81.8	0
2106	1	36	0	16	11	59.5	0	10	1.3861	3.33594	0.44031	4.4	2	3	89	4.94039	94	56.5	19.5401	71.3	0
2107	1	37	1	34	25	71.8	0	23	0.874068	6.10296	1.72737	5.044	1	1	98	5.43998	119	79	24.6121	83.5	0
2109	1	60	0	19	16	61.9	1	11	1.09905	4.49964	0.57579	5	1	2	95	5.27345	98	69	24.2403	79	0
2110	0	34	0	18	22	38.9	1	12	1.36282	4.88754	0.54192	5	1	1	85	4.71835	83	53.5	16.6611	54	0
2111	1	42	0	18	15	54	0	70	1.71969	5.74092	1.03868	5	4	1	89	4.94039	127.5	81	18.6851	69.3	0
2112	0	41	0	10	14	45.2	1	11	1.17922	4.06002	0.55321	5.6	1	1	82	4.55182	99.5	61	18.3608	60	0
2114	1	34	0	21	18	86.1	0	15	1.04992	4.83582	1.10642	4.5	2	1	98	5.43998	135.5	85.5	26.2522	89.1	0
2115	1	47	0	22	19	76	1	50	1.37834	4.75824	1.5806	4.8	4	2	100	5.551	118.5	77	25.2473	91	1
2116	0	47	0	15	10	45.4	0	8	1.29559	4.96512	0.7903	5.2	1	1	94	5.21794	118.5	75.5	18.9214	62.4	0
2119	1	34	0	23	20	58.7	0	13	1.36024	4.1376	0.55321	4.9	1	1	90	4.9959	121.5	74.5	20.7732	76.4	0
2120	1	50	0	27	28	63.2	0	41	1.61108	5.89608	0.80159	5.4	4	2	107	5.93957	122.5	78.5	21.3381	83.5	0
2121	0	49	0	12	15	66.7	0	9	1.53867	5.24958	0.60966	4.5	1	1	94	5.21794	141.5	89	26.5167	91.2	1
2122	1	37	0	5	14	60.7	1	13	0.99561	5.40474	0.95965	5	1	1	96	5.32896	106	72	19.2877	72.5	0
2123	1	35	1	81	31	74.6	0	71	1.02406	6.77532	1.96446	5.2	1	1	99	5.49549	134	84.5	26.5894	88.1	0
2125	0	60	0	13	16	46.9	1	8	2.64289	6.67188	0.53063	5.1	1	1	89	4.94039	104	68	20.0089	65	0
2127	1	44	1	95	56	89.8	0	39	1.11198	6.62016	1.47899	5.4	1	1	103	5.71753	118.5	75.5	29.5584	96.3	1
2128	0	44	0	12	13	54.1	0	8	1.83606	5.32716	0.58708	4.8	1	1	85	4.71835	94.5	54.5	21.6987	62	0
2130	1	34	0	25	15	71	0	14	0.874068	5.74092	1.32093	5.6	1	3	104	5.77304	117.5	70.5	23.532	82.2	0
2131	1	34	0	17	13	72.5	0	13	0.974922	5.4306	1.67092	4.7	1	3	99	5.49549	106.5	68	22.1055	81	0
2132	1	57	1	37	21	66.4	0	16	1.28266	5.89608	2.33703	4.6	1	1	92	5.10692	141	95	25.0222	82.5	0
2133	1	62	0	32	32	60.9	0	221	1.28524	5.27544	1.11771	5.7	3	2	103	5.71753	124.5	80.5	20.6334	81.2	0
2134	1	50	0	28	21	62.8	0	23	0.990438	5.76678	3.09346	5.6	1	3	96	5.32896	114	70	23.8703	80	0
2135	0	49	0	15	10	48.4	0	19	1.74814	5.32716	0.50805	4.7	1	1	96	5.32896	135	84	21.3684	66	0
2136	0	35	0	23	17	55.5	1	11	2.29378	3.90486	0.39515	4.6	1	1	90	4.9959	105	63	19.7817	62.5	0
2137	0	34	0	13	15	44.8	0	8	1.46109	4.60308	0.5645	5.4	1	1	76	4.21876	95	51.5	17.2618	57.5	0
2138	0	36	0	10	9	44.3	0	7	1.26455	4.49964	0.76772	5.4	1	1	83	4.60733	100	62	18.0874	61.5	0
2140	1	35	0	20	14	74	0	15	1.21025	5.79264	1.18545	5.4	2	3	96	5.32896	112.5	73	22.4883	84.5	0
2142	1	57	0	8	6	61.1	0	21	1.26714	4.49964	1.44512	5.5	3	3	102	5.66202	124.5	81	20.6291	77	0
2143	0	42	0	17	16	55.7	1	9	1.35765	5.6892	1.08384	5.5	1	1	94	5.21794	101.5	61.5	22.2839	76.5	0
2145	0	50	0	17	16	48.7	0	8	1.71969	6.64602	0.51934	5.1	1	1	95	5.27345	107	68.5	20.9681	68.3	0
2146	0	35	0	14	18	63	0	30	1.33955	4.49964	0.37257	4.5	1	1	86	4.77386	91	52.5	22.9731	75	0
2148	1	47	1	22	15	54.7	0	59	2.18	6.18054	1.04997	5.2	2	2	104	5.77304	123	75	17.6789	70.2	0
2149	0	46	1	14	16	58.3	0	10	1.27748	4.93926	0.99352	5.5	1	1	85	4.71835	106	65.5	22.051	69.2	0
2150	1	40	0	13	10	76.2	0	12	1.0163	4.96512	1.04997	5.1	1	3	91	5.05141	104	65	23.9691	85.1	0
2151	0	42	0	11	16	57.4	0	13	1.22576	5.84436	1.14029	4.6	1	1	82	4.55182	101	61	23.4061	74	0
2152	1	50	1	19	16	71.5	0	15	1.74555	5.97366	0.75643	4.9	1	2	91	5.05141	131.5	93.5	23.8347	85	0
2153	0	46	0	11	15	43.8	0	15	1.49988	6.30984	1.00481	5.1	1	1	78	4.32978	82	47	19.4407	56.5	0
2154	1	54	0	11	15	53.4	0	17	1.99381	5.0427	0.6774	5.6	4	3	86	4.77386	104.5	68.5	18.6086	76	0
2155	1	42	1	35	28	88.5	0	14	1.02147	4.96512	1.25319	5.8	1	3	86	4.77386	120.5	76	30.0194	92.2	1
2156	1	34	0	16	21	53	0	18	1.12491	4.75824	1.98704	5.4	2	3	93	5.16243	111	73	17.8735	65.5	0
2157	0	34	0	11	12	46.8	0	7	1.56194	4.21518	0.64353	5.1	1	1	92	5.10692	105	64	19.7849	62.7	0
2158	1	52	1	21	22	68.8	0	15	1.26197	5.40474	0.41773	5	3	3	100	5.551	132.5	86	23.4737	80.4	0
2159	0	41	0	18	12	46	0	13	1.74038	6.54258	0.55321	5	1	1	94	5.21794	96.5	59.5	20.609	65	0
2160	1	67	0	20	27	65.3	1	14	1.54384	4.47378	0.37257	5.2	1	2	89	4.94039	118.5	79	22.2795	82.8	0
2161	0	40	0	12	13	48.6	0	7	2.23948	5.58576	0.82417	4.8	1	1	91	5.05141	110.5	75.5	20.2551	64	0
2165	1	54	0	13	16	52.1	0	14	1.49212	5.79264	0.47418	5.2	1	3	68	3.77468	103.5	63.5	20.4537	71	0
2166	0	35	0	11	17	48.5	0	11	1.60332	6.30984	0.51934	5.6	1	1	93	5.16243	102	65	18.9928	66.5	0
2167	0	35	0	10	11	59.4	0	12	1.73262	5.37888	0.84675	5.2	1	3	101	5.60651	123.5	78	21.7654	81	1
2168	0	35	0	8	15	50.6	0	8	1.86192	3.98244	0.28225	4.9	1	1	85	4.71835	114	68.5	18.9748	74	0
2169	0	51	0	25	21	43.3	1	10	1.92916	4.7841	1.03868	4.7	1	1	92	5.10692	103	65	17.389	56.7	0
2170	1	41	0	19	16	64.5	1	18	1.66021	6.41328	1.09513	4.942	1	3	95	5.27345	103.5	71	22.4237	81.8	0
2171	1	49	0	18	16	66	0	52	1.91105	6.3357	1.25319	4.9	4	3	98	5.43998	116.5	76	20.7607	81.8	0
2172	1	48	0	15	18	58.7	0	36	2.14638	7.31838	1.18545	5.4	1	1	95	5.27345	108	72	21.4829	73.3	0
2173	1	48	0	21	15	79.5	0	9	0.812004	4.3962	1.56931	5.4	1	2	104	5.77304	114	76	25.8409	88.5	0
2176	1	51	0	16	19	57.2	0	22	1.29559	6.74946	0.77901	5.2	1	3	89	4.94039	106.5	66	19.0238	72	0
2177	1	58	0	17	18	68.5	0	19	1.41713	5.63748	0.63224	4.8	4	3	86	4.77386	119.5	79	22.2148	81.2	0
2180	0	37	0	12	13	45.5	0	13	2.11535	5.71506	0.77901	4.9	1	1	94	5.21794	99.5	59.5	17.3373	61.2	0
2181	1	48	1	45	21	68.6	0	47	1.15853	4.2669	0.83546	5	1	2	101	5.60651	101.5	66	23.1075	86.5	0
2183	1	41	0	12	19	62.8	0	8	1.6809	4.68066	0.31612	5	1	2	100	5.551	105.5	64.5	19.3183	72	0
2187	1	41	0	14	16	55.7	1	9	1.4223	3.98244	0.47418	4.9	1	2	90	4.9959	107.5	66	19.3872	65.6	0
2189	1	49	1	38	19	64.7	0	19	1.02923	5.172	1.50157	5.5	1	1	101	5.60651	104	67	24.1144	88.2	0
2190	1	59	0	26	22	54.5	0	19	1.63435	5.8185	0.88062	5.5	2	2	98	5.43998	134	82	21.5848	80.4	0
2192	1	62	0	10	21	56	0	19	2.31964	5.45646	0.63224	4.7	3	3	88	4.88488	105	68.5	16.5047	66.7	0
2193	1	42	0	11	12	56.8	1	13	1.60073	5.99952	0.51934	5.6	1	3	92	5.10692	101.5	63	19.2892	66.5	0
2194	1	56	0	27	29	57.5	1	108	1.39127	3.879	0.72256	5.5	1	1	90	4.9959	134	73.5	20.3485	75	0
2196	0	44	0	12	12	53.7	0	12	1.57229	5.74092	0.65482	5.4	1	1	91	5.05141	98	59	20.8201	62.3	0
2197	1	64	0	16	17	63.8	1	15	1.64211	5.172	1.15158	5.2	1	2	98	5.43998	114	65	20.5266	74.2	0
2198	1	63	0	16	12	59.5	0	25	1.21025	6.25812	1.63705	5.2	2	2	100	5.551	148.5	86	23.0401	76	0
2201	1	42	0	27	18	65	0	41	1.25421	4.9134	0.93707	4.7	1	2	90	4.9959	105.5	71	23.0575	81.2	0
2202	1	63	0	39	29	54.7	0	62	1.58522	5.76678	0.77901	5.4	4	2	102	5.66202	142.5	83	21.2078	76.8	0
2205	0	55	0	9	16	59.1	0	8	1.78434	6.36156	1.34351	4.8	1	1	98	5.43998	124.5	76	25.0173	74.6	0
2206	0	47	0	13	10	51.8	0	9	1.74814	3.98244	0.68869	4.7	1	1	90	4.9959	94.5	63.5	21.1766	62.3	0
2208	1	49	0	13	14	61.2	0	11	1.293	5.172	0.59837	5.5	1	3	91	5.05141	115	70	21.4025	82.5	0
2210	0	46	0	6	6	56.1	0	8	2.14379	5.172	0.91449	5	1	1	90	4.9959	103	62	22.3027	70	0
2211	1	45	0	19	19	54.3	0	24	1.79986	5.19786	0.86933	4.8	1	1	87	4.82937	128.5	75.5	17.4701	68	0
2212	1	59	0	42	21	50.2	0	59	1.63952	4.9134	0.53063	5.5	3	3	83	4.60733	146.5	93.5	20.2883	69.2	0
2214	1	54	0	17	13	69.1	0	14	1.07319	4.31862	0.86933	5	3	3	91	5.05141	119.5	74.5	22.9023	85.3	0
2215	1	53	0	31	21	62.5	0	26	1.29817	4.06002	1.0161	4.9	4	3	97	5.38447	115	81	22.5451	85.1	0
2216	1	45	1	22	16	79.4	0	19	1.80244	5.48232	0.74514	5.4	3	2	106	5.88406	128	79.5	25.0037	86.2	0
2217	0	55	0	13	16	57.8	1	10	1.49212	7.29252	0.7903	5.4	1	1	87	4.82937	94	61.5	23.6597	82.2	1
2218	1	43	1	15	14	73.3	0	13	0.739596	5.4306	1.53544	5.5	1	3	98	5.43998	122.5	81	24.4913	83.5	0
2219	1	51	0	22	14	53.4	0	17	1.50505	4.93926	0.68869	4.7	1	2	90	4.9959	113.5	72	19.3554	74.1	0
2220	0	52	0	15	13	53.4	0	12	1.23094	6.3357	1.78382	5.5	1	1	88	4.88488	150	100	26.0045	79	0
2221	1	54	0	22	15	52.6	0	30	1.52574	5.74092	0.81288	5.3	1	1	103	5.71753	120.5	81	20.3683	70	0
2223	0	59	1	61	40	59.1	0	20	0.990438	5.58576	1.6935	5.8	1	1	89	4.94039	133	84.5	26.8	89	1
2224	0	51	0	10	12	50.9	0	10	1.92916	6.25812	0.82417	5.8	1	1	109	6.05059	107.5	67.5	19.0174	69	0
2226	1	45	1	27	23	85.1	0	22	1.10939	6.3357	1.10642	5.1	1	3	96	5.32896	122.5	76	26.3826	90	1
2227	1	46	0	15	9	71.4	0	12	1.23869	5.37888	1.63705	5	1	3	95	5.27345	123	78.5	24.4464	83.2	0
2228	0	41	0	10	8	55.4	0	8	1.57229	4.80996	0.38386	4.9	1	1	90	4.9959	99	49.5	21.4792	68	0
2229	1	54	1	97	54	78.2	0	49	1.23094	6.2064	0.46289	5.4	3	2	101	5.60651	145.5	91.5	27.4124	93.2	1
2230	1	46	0	25	14	56.1	0	28	1.1637	5.19786	1.11771	5.4	2	3	107	5.93957	113	69	19.7589	73	0
2235	0	40	0	21	15	56.9	1	12	1.58522	4.21518	0.34999	4.7	1	1	84	4.66284	103.5	58.5	24.4025	69.6	0
2237	1	55	0	28	22	69.7	0	28	1.39644	4.18932	0.72256	4.9	3	2	102	5.66202	122.5	83.5	25.355	85.8	0
2238	1	50	0	25	21	56.1	0	25	1.04733	6.67188	0.68869	5.2	3	2	95	5.27345	119.5	78	21.8049	76	0
2242	0	45	0	10	17	48.7	0	12	2.17483	5.97366	0.9032	4.4	1	1	83	4.60733	108.5	73.5	20.0372	61	0
2244	1	59	1	26	21	66.2	1	21	1.45333	4.44792	0.69998	4.9	2	2	86	4.77386	115	76	22.5339	83	0
2245	1	55	0	18	20	54.2	0	11	1.0706	4.06002	0.84675	5.2	1	3	87	4.82937	116.5	68.5	19.669	69.5	0
2252	0	47	0	14	13	53.5	1	8	1.36024	6.74946	0.62095	4.8	1	1	86	4.77386	124.5	82	20.977	70	0
2254	1	50	0	8	10	48.8	0	10	0.928374	4.37034	0.75643	5	1	1	100	5.551	103	66	19.2304	63.5	0
2255	1	56	0	21	20	65.3	0	18	1.21542	3.90486	0.48547	4.9	2	3	96	5.32896	120.5	69	23.6972	84.6	0
2256	1	51	0	18	14	58.6	0	20	1.37058	4.34448	0.51934	5	2	2	96	5.32896	97.5	63	20.3486	70	0
2257	1	52	0	14	15	77.7	0	15	0.941304	4.68066	1.60318	5.2	4	2	108	5.99508	94	61	24.0349	87.2	0
2258	1	50	1	19	12	81.2	0	14	1.1275	4.99098	1.27577	4.7	1	3	97	5.38447	118.5	75.5	25.5419	89.8	0
2259	1	50	0	19	16	58.4	0	12	1.18439	4.49964	0.89191	5	1	3	98	5.43998	135	81	19.1788	75.5	0
2261	0	55	0	15	11	73.5	0	14	0.936132	6.43914	1.50157	5.5	1	1	95	5.27345	127	79	26.513	81	1
2262	0	46	0	18	20	51.2	0	6	1.45333	4.03416	0.63224	5.4	1	1	97	5.38447	118	74.5	22.1315	74	0
2263	1	53	1	24	14	80.2	0	14	0.85338	6.49086	1.88543	5.7	1	3	90	4.9959	110	68	25.9795	96.3	1
2264	0	46	0	17	16	51.7	0	14	1.74296	4.42206	0.41773	5	1	1	87	4.82937	101	66	22.7951	74.2	0
2265	1	52	1	27	20	71.6	0	20	1.09646	4.21518	1.2419	5.5	1	2	106	5.88406	118.5	74.5	25.5507	78.2	0
2266	1	64	0	17	19	59.4	1	12	1.8464	6.25812	0.40644	5.4	1	2	92	5.10692	109	57	23.1452	70.5	0
2268	1	45	0	29	17	71	0	28	0.907686	7.03392	2.30316	5.5	1	3	93	5.16243	124	78	23.9437	87.5	0
2269	0	44	0	10	17	56.4	0	10	1.85158	6.8529	0.65482	5.5	1	1	88	4.88488	93	57.5	19.841	65	0
2270	1	44	0	43	20	67.3	0	117	1.68349	4.42206	1.68221	4.6	4	3	87	4.82937	128	83.5	21.1934	79.3	0
2271	1	45	0	15	18	71.7	0	37	1.56194	5.22372	0.72256	5.4	2	2	100	5.551	125.5	79.5	25.9259	87.2	0
2272	0	43	0	17	16	43.2	0	24	1.77141	3.90486	0.97094	5	2	1	94	5.21794	114	70.5	19.0726	67.9	0
2273	1	43	0	29	21	75.2	1	30	1.04992	5.5599	1.94188	4.9	1	3	102	5.66202	111.5	71	25.5378	91.2	1
2274	0	42	0	10	12	51.5	0	7	1.20508	3.98244	0.58708	5	1	1	83	4.60733	81	50.5	18.8935	63.6	0
2275	1	42	0	20	13	76.4	0	17	1.11198	4.21518	0.59837	4.6	1	1	98	5.43998	100.5	64	23.2433	85.8	0
2277	0	49	0	10	16	57	1	13	0.961992	4.6548	1.11771	4.9	2	3	84	4.66284	110.5	69	20.7101	80.5	1
2278	1	47	0	26	21	69.9	0	16	1.14818	4.88754	0.86933	5.4	1	3	100	5.551	132	81	21.0101	80	0
2280	0	44	0	13	19	42.8	0	18	1.72486	6.87876	1.38867	5	1	1	99	5.49549	142	94.5	17.3638	62.8	0
2281	1	40	1	42	25	77	0	36	1.19215	6.43914	2.26929	5.9	2	1	105	5.82855	131.5	87	29.1598	88.3	0
2282	0	58	0	21	14	53	0	10	1.62142	5.79264	0.76772	5.4	1	1	84	4.66284	98.5	67	22.7597	69	0
2285	1	46	0	14	16	58.9	0	13	1.32662	5.37888	0.91449	5.6	1	1	97	5.38447	133.5	83	20.0959	73.4	0
2286	0	41	0	13	12	64.9	0	9	0.998196	3.02562	0.4516	5.5	1	1	95	5.27345	115	69	25.1625	80.6	1
2287	1	46	0	40	28	84	0	31	1.24645	5.66334	1.50157	5.9	2	2	100	5.551	131	78.5	26.0415	97.8	1
2288	1	53	0	12	16	68.6	0	15	1.19473	6.02538	0.6774	4.6	2	2	84	4.66284	123.5	77	23.6535	78	0
2290	0	48	0	10	12	53.2	0	8	1.60073	5.4306	1.41125	4.9	1	1	91	5.05141	111	71.5	19.5172	75.6	0
2291	0	56	0	9	9	45.4	0	13	1.31369	4.93926	0.91449	4.6	1	1	81	4.49631	107	68	19.0441	64.5	0
2292	1	46	0	11	11	79.4	0	10	1.25421	4.73238	0.2258	4.9	1	2	93	5.16243	99.5	61.5	24.9477	87.5	0
2294	0	56	0	13	11	49.3	0	8	2.16448	7.47354	1.42254	4.8	2	1	101	5.60651	107.5	63.5	21.5078	67.6	0
2295	1	53	0	15	19	65	0	21	1.37058	3.85314	0.37257	5.4	2	1	87	4.82937	122	82	21.8695	78	0
2296	1	55	1	13	12	56.2	0	12	1.26455	5.12028	0.88062	4.8	1	2	86	4.77386	106.5	65.5	18.4775	79	0
2297	0	40	0	9	12	43.5	0	8	2.37395	5.19786	0.32741	5.7	1	1	85	4.71835	84.5	50.5	17.738	54.6	0
2299	0	55	0	19	28	55.8	1	7	2.12052	6.74946	0.76772	5.2	1	1	85	4.71835	115.5	73	22.2114	76	0
2300	1	58	0	11	11	58.5	0	11	1.42489	4.83582	0.5645	4.7	2	3	97	5.38447	109	70	21.2039	74	0
2301	1	51	0	31	17	65.6	1	16	1.27748	5.172	0.50805	4.8	4	1	95	5.27345	105.5	65.5	23.1598	81	0
2303	1	42	0	11	13	57.6	0	15	1.26455	5.6892	1.0161	4.7	2	2	102	5.66202	90	62	19.8373	80.6	0
2304	1	46	0	21	15	67.3	0	29	1.9033	5.84436	1.14029	4.5	3	1	102	5.66202	119.5	81	25.5178	86.5	0
2306	0	45	0	20	20	51.4	1	10	1.82054	4.7841	0.28225	5.2	1	1	90	4.9959	99.5	65.5	17.9966	62.1	0
2307	0	47	0	20	16	58.6	1	29	1.66538	6.43914	0.86933	4.7	1	1	76	4.21876	95	59	22.1917	79.2	0
2308	0	40	0	12	14	51.1	0	6	1.35765	4.57722	0.94836	5	1	1	91	5.05141	91.5	59	19.1858	71.4	0
2309	0	41	0	12	18	54.2	0	9	1.51281	6.25812	0.53063	4.9	1	1	102	5.66202	115	66.5	21.1719	74.5	0
2310	1	56	1	17	18	66.9	0	14	0.863724	4.03416	0.93707	5.35	1	1	98	5.43998	128	78	23.8165	79.5	0
2311	1	40	0	14	13	44.5	0	20	1.91364	5.19786	0.6774	4.8	1	3	86	4.77386	97.5	62.5	16.1295	65.6	0
2312	1	55	0	10	9	68.2	0	11	1.37058	4.88754	0.39515	5.1	1	3	96	5.32896	111.5	68.5	22.578	78	0
2314	0	58	0	8	17	48.7	0	7	1.65504	5.71506	0.39515	5.1	1	1	88	4.88488	130	81	20.8585	65	0
2316	0	47	0	16	17	44.8	1	10	1.699	5.37888	0.50805	5.5	1	1	87	4.82937	104	67	18.9148	67	0
2317	0	43	0	16	15	53.4	1	8	1.34472	4.29276	0.39515	5.4	1	1	85	4.71835	93.5	54	20.6267	67.8	0
2318	0	40	0	22	22	38.7	0	25	1.75331	5.12028	0.3387	4.8	1	1	80	4.4408	89.5	58	17.8363	58.6	0
2319	0	41	0	12	16	56.3	1	7	1.51022	3.90486	0.38386	5.1	1	1	72	3.99672	101.5	66	20.5299	68.8	0
2322	1	54	0	30	25	76	0	22	1.5516	6.93048	0.84675	5.1	1	3	92	5.10692	120	80.5	26.0518	84	0
2326	1	63	1	25	26	64.6	1	45	1.44816	6.25812	1.09513	5.4	1	2	102	5.66202	151	92	23.7858	83	0
2327	1	59	0	16	20	68.3	1	18	1.55936	4.06002	0.92578	4.7	4	2	89	4.94039	120.5	71	21.6538	85	0
2329	1	63	1	60	42	69.3	1	78	1.13525	5.79264	1.5806	5.1	2	1	95	5.27345	132	85.5	26.6688	93.3	1
2330	1	49	0	24	18	58.9	0	27	1.4585	5.89608	0.59837	4.8	1	1	100	5.551	147	93	22.1415	79.2	0
2331	1	57	0	19	15	46.9	1	13	1.84899	5.48232	0.48547	5.5	1	1	98	5.43998	107	68.5	18.4817	63.5	0
2332	0	51	1	19	18	71.8	0	16	1.31886	6.465	1.06126	5.7	1	1	92	5.10692	129	72.5	29.9241	96.9	1
2335	0	47	0	7	10	58	0	5	1.60591	5.22372	0.53063	5.1	1	1	81	4.49631	100	67.5	20.5989	67	0
2336	0	50	0	12	19	51.6	0	8	1.20508	4.49964	0.73385	5	1	1	91	5.05141	110.5	65.5	21.6729	71.9	0
2337	0	51	0	17	18	63.7	0	9	1.23094	5.32716	0.94836	5.6	1	1	91	5.05141	119.5	73	24.5747	86	1
2340	1	57	0	29	35	50.9	0	112	1.38868	4.34448	0.91449	5.1	4	3	99	5.49549	114	72.5	17.6748	70.5	0
2342	1	51	0	15	16	62.3	1	20	1.1999	5.50818	0.88062	5.1	2	2	88	4.88488	118.5	82	21.7614	82.5	0
2343	1	68	0	12	18	67.9	1	9	1.47919	4.9134	0.30483	5.4	1	2	98	5.43998	107.5	67	23.7175	78	0
2344	1	60	0	16	14	86.8	0	13	1.15077	5.09442	1.26448	5.4	1	2	95	5.27345	138.5	87.5	28.9685	98	1
2346	0	51	0	17	17	52.4	0	14	2.98424	7.96488	0.71127	4.9	1	1	89	4.94039	135.5	83	21.4493	64.9	0
2347	0	55	0	14	19	44.1	0	12	1.68607	4.62894	0.59837	5.35	1	1	91	5.05141	138	83	18.913	67	0
2348	1	58	0	15	16	66.2	0	32	1.50764	5.35302	0.51934	5.044	1	3	103	5.71753	96	67	24.6434	79.5	0
2349	1	52	0	33	22	76.8	0	45	1.03957	5.99952	1.50157	5.4	4	3	102	5.66202	122	75	26.0205	100	1
2350	1	42	0	14	16	65.6	0	14	0.819762	4.16346	0.93707	4.9	2	3	88	4.88488	108	68	21.6176	82.2	0
2351	1	42	0	13	9	79.2	0	11	1.17663	6.23226	1.53544	4.9	1	2	98	5.43998	123	78	24.5261	86.5	0
2353	1	55	1	28	25	76.2	0	16	1.46109	4.88754	0.81288	5.1	1	2	96	5.32896	106.5	66	24.4328	86.4	0
2354	1	43	0	22	13	59.7	0	23	0.674946	5.22372	2.9354	4.9	1	3	92	5.10692	114	56	20.9026	73.7	0
2355	0	41	0	22	18	39.1	1	9	1.9757	5.4306	0.73385	5.7	1	1	86	4.77386	116	73	16.7467	56	0
2359	1	40	0	23	17	53.1	0	10	1.11715	3.4911	0.59837	4.8	1	1	97	5.38447	107.5	68	21.11	73	0
2360	0	41	0	13	11	62.7	1	13	1.76365	6.74946	0.73385	4.7	3	1	96	5.32896	99	60	22.919	68.6	0
2363	0	53	0	20	21	56.3	0	14	1.2568	4.96512	0.59837	5.2	1	1	85	4.71835	111	77	22.2138	70.6	0
2364	1	55	1	26	22	70.6	0	25	1.63177	4.55136	0.30483	5.248	1	2	95	5.27345	120	83.5	24.8955	90	1
2365	1	45	1	24	18	71.6	0	44	0.899928	5.40474	1.85156	4.8	1	1	90	4.9959	106	69	26.7841	86.6	0
2366	1	44	0	20	14	58.7	0	16	0.96975	4.83582	1.73866	5.6	1	2	89	4.94039	98	64.5	20.4073	77	0
2368	1	36	0	23	19	64.6	0	44	1.0706	4.80996	0.57579	4.8	1	3	95	5.27345	103.5	65.5	23.4432	78	0
2369	1	44	0	35	25	65.4	0	45	1.04992	5.35302	1.15158	4.7	4	3	94	5.21794	117.5	79	23.0345	83.5	0
2370	1	41	1	24	21	63.7	0	18	1.30593	5.84436	1.45641	4.7	3	2	94	5.21794	126	80.5	22.2768	78	0
2371	1	41	0	22	16	82.6	0	16	0.993024	4.34448	0.81288	5.6	3	3	91	5.05141	107.5	68	26.0699	86	0
2372	1	41	0	23	16	55.3	1	15	1.83089	5.89608	1.51286	5.4	3	2	96	5.32896	111.5	61.5	19.6869	74.5	0
2373	0	56	1	26	20	64.4	0	19	1.37575	8.09418	1.4677	5.6	1	1	95	5.27345	116.5	78	28.5081	86	1
2374	1	40	0	25	19	74.5	0	109	1.14043	4.68066	2.77734	4.8	2	3	96	5.32896	190	117	23.753	82	0
2375	1	36	1	33	29	60.4	0	14	1.70935	5.22372	1.21932	4.432	1	1	88	4.88488	115.5	74.5	21.4002	74	0
2376	1	43	0	16	15	77.4	0	14	1.16629	5.22372	0.65482	5.044	3	1	93	5.16243	125	80	24.6777	87.7	0
2378	1	59	0	37	22	64.1	0	28	1.13525	4.08588	0.88062	5.5	2	3	91	5.05141	141.5	81.5	25.4831	89.5	0
2385	1	59	0	36	45	77.1	1	50	1.31369	4.96512	0.77901	4.9	4	1	97	5.38447	133.5	86	28.3196	95	1
2389	1	59	0	24	18	48.5	0	49	1.12232	4.9134	0.38386	5.4	2	3	101	5.60651	98.5	66	18.8275	66.3	0
2391	1	59	0	18	17	61.8	0	19	0.99561	5.172	0.83546	5.1	1	3	81	4.49631	116	74	21.8183	80	0
2394	1	58	1	18	17	66.9	1	13	1.62142	6.43914	0.84675	5	1	2	87	4.82937	119.5	75	24.3364	82	0
2397	1	49	0	13	9	66	0	15	1.34472	5.06856	0.44031	4.6	1	1	97	5.38447	111.5	70	22.571	78.5	0
2399	1	59	0	9	11	66.4	0	17	1.09905	5.74092	0.91449	5.6	1	3	96	5.32896	114.5	70.5	22.1602	84.8	0
2400	0	58	0	15	15	47.5	1	9	2.22396	7.05978	0.38386	5.5	1	1	87	4.82937	105	71	19.6441	62.3	0
2403	0	58	0	16	20	53.3	0	12	1.32145	5.89608	0.84675	4.8	1	1	106	5.88406	103	66.5	22.8885	72	0
2407	1	58	0	15	11	67.7	1	10	1.21801	4.31862	0.86933	6.2	1	3	96	5.32896	108.5	68.5	26.5115	85	0
2408	1	58	0	17	20	52.1	0	11	1.27748	4.99098	0.54192	4.8	1	1	83	4.60733	112.5	70.5	19.8032	70	0
2411	0	58	0	36	18	63.2	0	36	1.26197	8.19762	1.51286	5	1	1	93	5.16243	131	74	27.7548	89.5	1
2412	1	58	0	20	15	57	1	14	1.39903	5.71506	1.10642	5.5	1	1	106	5.88406	147.5	94	21.8539	82	0
2413	1	58	0	18	21	49.6	0	20	1.37317	4.60308	0.76772	5	1	1	84	4.66284	107	61.5	17.0022	65	0
2414	1	58	1	16	16	67.6	0	12	0.881826	4.86168	0.74514	4.9	3	3	89	4.94039	137	86	22.2256	82	0
2415	1	58	0	17	20	44.7	0	9	1.5154	4.47378	0.36128	5	2	1	93	5.16243	135	81.5	16.5791	60.1	0
2419	1	58	1	20	16	71.1	0	31	1.15594	5.6892	0.97094	5.2	1	1	101	5.60651	150.5	91	24.3152	90	1
2420	1	58	0	57	37	52.9	0	76	1.73003	5.8185	0.91449	4.9	1	2	90	4.9959	125	80.5	20.7678	71.2	0
2421	1	58	0	12	12	70.5	1	15	1.09388	6.25812	1.28706	5.4	3	3	88	4.88488	138	87.5	22.8634	79.8	0
2422	0	60	1	34	19	62.2	0	16	1.70676	6.90462	0.51934	5.4	1	1	104	5.77304	112.5	67.5	26.5363	81.2	1
2423	0	60	0	25	20	51.7	0	45	1.67831	5.58576	0.95965	5.4	1	1	88	4.88488	100	57.5	22.3477	68.8	0
2425	1	60	0	20	23	53.1	0	17	0.848208	5.3013	1.63705	4.7	1	3	94	5.21794	123.5	75	18.9037	79	0
2430	1	60	0	22	13	64	1	18	1.27231	4.1376	0.51934	5	1	1	88	4.88488	130.5	89.5	22.4879	77.2	0
2431	1	60	0	18	16	67.5	0	13	0.985266	5.92194	1.98704	4.9	2	1	89	4.94039	96.5	61	22.3977	82.5	0
2434	1	59	1	28	17	71.4	0	65	0.923202	6.5943	1.51286	5.4	1	3	93	5.16243	123.5	76	24.7933	85.5	0
2435	1	60	0	21	20	76.8	0	49	0.786144	5.32716	2.258	5.5	3	3	104	5.77304	130	83.5	26.763	97.2	1
2437	1	46	0	14	15	67.2	1	10	1.47661	5.58576	1.09513	5	1	3	101	5.60651	106.5	64.5	22.1958	77.8	0
2438	1	40	0	29	21	70.5	1	37	1.93174	5.6892	1.04997	5.2	2	1	91	5.05141	110	69.5	23.126	78.8	0
2441	1	47	0	36	25	71.5	0	46	0.843036	5.35302	1.2419	5.1	2	2	101	5.60651	95	58	22.7965	83.4	0
2442	0	42	0	9	12	58.8	0	10	1.51798	5.172	0.71127	5.2	1	1	85	4.71835	118.5	80	21.5716	70.8	0
2443	0	59	0	13	19	43.3	0	29	1.26714	5.79264	0.60966	5.2	1	1	87	4.82937	89.5	61.5	20.3971	68	0
2444	1	47	1	18	14	58.5	1	18	1.20249	6.23226	1.93059	5.6	1	3	101	5.60651	108	63.5	22.5406	78.5	0
2446	1	42	0	9	11	70.6	0	13	1.23869	3.93072	0.65482	5	1	2	102	5.66202	151	92.5	22.6886	82.9	0
2447	1	48	1	30	24	75.5	0	80	1.54643	4.34448	0.71127	4.9	4	3	90	4.9959	130	82.5	24.9947	90	1
2448	1	47	0	13	13	54.1	0	15	1.10422	4.86168	1.49028	4.6	1	1	92	5.10692	95	57.5	19.0998	76	0
2450	1	46	0	19	12	76.1	0	14	1.53608	4.62894	0.9032	5.4	1	1	109	6.05059	117.5	74	26.2087	84.6	0
2451	0	59	1	18	17	56.9	0	15	0.961992	6.87876	2.69831	5.7	1	1	103	5.71753	153.5	101.5	23.9922	81	1
2452	1	41	0	11	11	74.9	0	10	1.52574	4.18932	0.50805	5.6	1	1	94	5.21794	99	63	22.9132	79.8	0
2454	0	48	1	7	9	62.1	0	9	1.14301	4.60308	0.92578	5.1	1	1	92	5.10692	118	77	24.2578	82	1
2461	0	41	1	19	17	68.5	0	14	1.51798	6.80118	2.42735	5.5	1	1	102	5.66202	119.5	74	25.4685	77.4	0
2462	0	45	0	16	16	46	0	12	1.91623	4.83582	0.62095	5.4	1	1	81	4.49631	86.5	53.5	18.8295	68	0
2464	1	47	1	20	16	68.1	0	15	1.23611	4.68066	0.73385	4.8	1	2	91	5.05141	109	69	22.833	89.5	0
2465	1	44	0	13	14	55.2	0	15	1.67573	4.62894	0.82417	4.9	3	2	89	4.94039	107	73	18.7022	71	0
2466	1	47	0	27	20	59.8	0	16	1.21542	4.18932	1.37738	5.2	2	3	85	4.71835	128.5	85	23.4472	76	0
2467	1	50	0	15	12	60.1	0	14	1.1637	4.37034	1.20803	5.2	1	1	101	5.60651	119.5	72.5	20.5774	73	0
2468	0	43	0	16	16	51	0	7	1.50764	5.32716	0.74514	5.2	1	3	87	4.82937	108	69.5	20.3778	66	0
2470	0	52	1	9	11	56.3	0	12	0.809418	5.50818	1.68221	5.6	1	1	98	5.43998	121.5	78.5	22.3258	80.2	1
2472	1	36	1	44	24	64.6	0	32	0.889584	5.79264	2.40477	5	2	3	93	5.16243	97	62.5	22.9156	81	0
2474	0	49	0	14	12	53.5	0	10	1.79468	5.97366	0.53063	4.636	1	2	83	4.60733	124.5	84	21.2422	71.5	0
2475	1	41	0	23	17	75.5	0	11	1.05767	4.75824	0.55321	5.4	1	2	104	5.77304	112	72.5	25.6098	91.8	1
2476	0	47	0	17	20	48.5	0	9	1.6628	5.09442	0.39515	4.942	1	1	80	4.4408	109.5	63	22.5978	70	0
2477	1	53	1	23	22	70.8	0	23	0.654258	4.73238	2.51767	5.248	2	3	93	5.16243	125	80.5	27.3817	91	1
2478	1	43	0	11	14	60.9	0	11	1.41454	4.60308	0.5645	5	2	2	90	4.9959	111	72.5	19.8857	78.8	0
2479	0	63	0	17	21	47.2	0	8	1.13267	4.1376	0.66611	5.7	1	1	96	5.32896	98.5	61	18.6233	63.8	0
2480	0	52	0	17	15	43.9	0	16	1.79727	6.56844	1.11771	5.5	1	1	95	5.27345	127	81	18.9014	63.1	0
2481	0	57	0	22	23	49.6	1	27	1.46626	5.32716	0.51934	5	1	1	84	4.66284	94	60.5	20.592	75	0
2482	0	40	0	10	13	50.6	0	7	1.7921	4.86168	0.65482	4.9	1	1	89	4.94039	92	61.5	18.5185	64.5	0
2484	0	51	0	14	19	56.1	0	8	1.63177	5.01684	0.40644	5.2	1	1	87	4.82937	102.5	63	21.969	68.2	0
2485	0	47	0	15	11	61	0	18	1.48954	5.89608	1.11771	4.9	1	1	94	5.21794	109.5	70.5	24.0985	78	0
2487	0	38	0	20	17	61.7	0	12	1.71193	4.93926	0.44031	4.84	1	1	81	4.49631	116	69	25.5495	75.5	0
2488	0	50	0	10	15	54.2	0	9	1.9214	4.93926	0.40644	5.5	2	1	98	5.43998	93.5	55.5	22.8835	73.3	0
2490	1	48	0	13	18	49.3	0	17	1.24387	4.29276	1.38867	5.4	2	2	94	5.21794	106.5	67.5	18.7852	70.8	0
2491	1	40	0	7	15	61.6	0	8	1.34213	5.35302	0.6774	5.2	1	2	93	5.16243	119	74	19.3549	75.4	0
2492	1	46	1	28	19	68.4	0	33	1.86192	5.63748	0.76772	5.7	3	2	96	5.32896	98.5	68	23.4192	79.6	0
2493	1	50	0	32	21	70.6	0	18	1.00078	5.27544	0.94836	5	2	2	94	5.21794	95.5	64.5	24.6024	89.3	0
2495	0	38	0	9	17	47.9	1	12	1.7171	3.95658	0.12419	4.6	1	1	88	4.88488	128.5	79	17.7444	64.5	0
2498	1	49	0	10	18	51.8	0	10	1.43782	5.9478	0.59837	4.7	1	2	94	5.21794	91.5	63.5	17.3076	69	0
2499	1	53	0	18	17	69.2	0	20	1.0344	6.5943	1.98704	5.452	2	3	92	5.10692	120.5	81.5	22.1632	81.5	0
2500	0	50	0	9	15	52.4	1	8	1.62918	5.74092	0.32741	5.6	1	1	84	4.66284	82.5	52.5	21.0168	62.5	0
2501	0	38	0	17	13	51	0	12	1.9757	5.172	0.53063	5.35	1	1	89	4.94039	96	57	19.0548	70.6	0
2502	0	42	0	11	11	58.7	0	10	1.10681	4.62894	0.66611	6	1	2	92	5.10692	89.5	58.5	21.8248	74	0
2504	0	49	0	11	12	41.7	0	9	1.21283	5.87022	0.37257	4.8	1	1	83	4.60733	118	75	17.6288	58.5	0
2505	0	42	0	10	12	50.9	0	11	1.60849	5.71506	0.76772	4.9	1	1	84	4.66284	124	80	19.5879	65.5	0
2506	0	52	0	20	21	42.9	0	18	1.82572	7.16322	0.86933	5.554	1	1	94	5.21794	91	60.5	18.9906	64	0
2507	0	38	0	5	13	53.5	0	9	1.38092	4.57722	0.55321	5	1	1	77	4.27427	100	67	20.7943	69	0
2508	0	43	0	13	20	51	0	9	1.96019	4.73238	0.60966	5.4	1	1	94	5.21794	82.5	50	20.5333	82.5	1
2509	0	56	1	28	20	56.3	0	28	1.26197	5.48232	0.53063	5.6	1	1	99	5.49549	108.5	68	22.8116	78	0
2510	0	41	0	10	11	61.1	1	16	1.81537	5.172	0.80159	5.5	1	1	103	5.71753	109	65.5	24.2598	78.1	0
2512	0	58	0	13	17	50	0	9	1.34213	7.34424	0.54192	5.35	1	1	84	4.66284	117.5	71.5	21.0009	76	0
2513	0	55	0	20	21	51	0	21	1.06802	5.40474	1.09513	5.4	1	1	99	5.49549	122	76.5	22.6667	69.6	0
2514	1	54	0	14	13	59	0	14	1.24387	6.9822	1.32093	5.1	1	3	94	5.21794	115.5	72.5	22.2063	79.3	0
2515	1	43	0	22	18	64.6	0	31	1.25162	5.172	0.59837	5.1	3	2	87	4.82937	115	72	22.0923	78.2	0
2517	0	41	0	15	14	51.6	1	13	1.6809	4.03416	0.50805	4.7	1	2	81	4.49631	88.5	58.5	19.8573	63	0
2518	1	51	0	18	13	59.6	0	9	0.941304	4.68066	1.19674	5.1	1	1	96	5.32896	125	78	20.1695	73.6	0
2519	1	49	0	24	13	66.5	1	22	1.32145	6.43914	1.36609	5.1	3	2	91	5.05141	96	61	23.1463	80.2	0
2520	1	50	0	19	16	57.4	1	17	1.22059	4.57722	0.94836	5	3	2	94	5.21794	126	89	19.2454	73	0
2521	1	53	0	19	19	54.6	1	11	1.05509	4.31862	1.07255	4.9	2	2	86	4.77386	116	77	20.3252	73	0
2522	1	49	0	16	14	69	0	15	0.961992	6.7236	1.54673	5.1	1	2	91	5.05141	115	68.5	24.1017	83	0
2523	1	47	0	18	16	61.6	0	13	1.51022	5.5599	0.54192	4.7	1	1	96	5.32896	93	57	20.4165	69	0
2526	1	42	1	38	22	81.5	0	26	0.80166	5.12028	2.77734	5.4	1	1	105	5.82855	117	69	28.4344	87.5	0
2528	1	61	1	27	15	75.1	0	21	1.02147	3.82728	1.27577	5.1	2	2	94	5.21794	132.5	82.5	23.1276	88.4	0
2529	1	41	1	39	18	63.9	0	42	1.12232	3.98244	0.51934	5.5	1	3	101	5.60651	122	79	21.5244	81	0
2531	1	52	0	23	25	62.3	1	25	1.50247	5.92194	0.48547	4.6	1	1	84	4.66284	108.5	73	21.5065	75	0
2533	1	51	0	24	23	72.5	0	79	1.65504	5.92194	1.49028	5.4	3	3	99	5.49549	124	76.5	26.2152	96.5	1
2536	1	45	0	23	20	65.2	0	27	0.972336	5.92194	1.15158	5.5	2	1	105	5.82855	110.5	73.5	22.116	78.8	0
2538	1	60	0	14	18	74.1	0	18	1.47919	4.42206	0.63224	4.7	3	2	82	4.55182	120	80.5	23.3872	82	0
2539	1	43	0	13	13	62.1	0	9	1.13008	4.49964	0.76772	4.7	1	2	91	5.05141	101.5	54	20.8696	74.5	0
2540	0	49	0	18	14	58.6	0	9	1.98088	5.79264	0.48547	5	1	1	91	5.05141	100.5	59	24.7734	72	0
2541	1	46	0	16	14	68.7	0	19	2.2912	5.06856	1.0161	4.9	2	2	97	5.38447	122	78	21.1098	77.3	0
2542	1	52	0	17	15	63.2	1	12	1.3292	5.99952	0.89191	5	1	3	96	5.32896	115	71.5	23.5266	83.1	0
2543	1	65	0	15	16	62	0	9	1.08871	5.06856	0.73385	4.9	1	2	90	4.9959	103.5	67.5	21.1783	74.2	0
2545	0	56	0	13	14	47.1	1	16	1.76107	7.70628	1.30964	6.2	1	1	102	5.66202	132.5	80.5	18.3984	70	0
2547	0	37	0	8	12	44.8	0	11	1.56194	3.67212	0.30483	5.2	1	1	82	4.55182	84.5	53	18.152	57.9	0
2548	0	58	1	32	23	64.8	1	61	1.7921	6.2064	0.83546	5.4	1	1	105	5.82855	128.5	82	26.9024	82	1
2549	0	46	0	21	26	50.8	0	9	1.81796	5.48232	0.75643	5.9	1	1	87	4.82937	96	59	19.819	70.8	0
2553	1	62	0	23	18	56.2	0	17	1.14818	4.31862	0.50805	5.5	1	3	91	5.05141	129	82	21.7623	78	0
2554	0	54	0	16	15	45.3	0	9	1.91881	5.63748	0.69998	5.5	1	3	89	4.94039	94	60.5	18.8068	64.3	0
2555	1	55	0	20	15	54.1	0	32	1.23352	4.60308	1.37738	5.8	2	3	99	5.49549	110	67.5	19.6091	76.8	0
2556	1	46	0	23	29	55.4	0	78	1.30852	6.0771	4.44826	4.8	3	1	104	5.77304	130.5	85	22.8524	71.5	0
2557	1	44	1	47	23	84	0	25	0.716322	7.55112	1.79511	4.9	1	3	92	5.10692	105	68.5	28.8617	94	1
2558	0	43	0	13	18	40.7	0	18	1.47919	4.06002	0.20322	5.5	1	3	93	5.16243	95	65.5	17.7559	62	0
2559	0	44	0	17	19	41.3	0	9	1.38351	4.6548	0.7903	5	1	3	76	4.21876	74.5	45.5	18.8805	63.7	0
2560	0	60	0	15	19	54.3	0	10	1.34989	6.05124	1.36609	5.5	1	1	89	4.94039	104.5	71	22.9854	80	1
2562	1	45	0	24	21	75.7	1	19	0.850794	4.49964	1.20803	4.8	1	2	96	5.32896	127	80.5	25.3225	88.5	0
2563	1	60	0	12	17	67.8	1	11	0.638742	3.51696	0.94836	4.7	1	2	96	5.32896	119.5	80.5	25.0552	87.3	0
2564	0	57	0	12	14	42.3	0	11	1.06285	3.41352	1.03868	4.8	1	1	85	4.71835	117	73	16.5856	64	0
2565	1	55	0	25	21	72	0	22	1.1637	5.84436	1.0161	5.35	1	2	102	5.66202	129	77	27.2663	87	0
2566	1	49	0	20	20	65.1	0	29	1.37058	5.40474	0.66611	5	2	1	93	5.16243	131.5	81	22.0821	84.8	0
2567	0	49	0	15	19	58.5	0	11	2.07139	5.14614	0.3387	5.248	1	1	88	4.88488	121	72	23.7635	71.5	0
2568	1	42	0	15	14	66.9	0	12	1.79468	4.93926	0.95965	5.2	2	3	98	5.43998	109.5	66.5	22.1731	77.5	0
2569	1	44	1	29	20	73.9	0	20	0.977508	5.63748	2.21284	5.1	3	3	88	4.88488	119	78.5	27.7462	94.8	1
2570	1	47	0	22	16	61.6	0	10	1.17146	4.7841	0.93707	5.4	1	1	106	5.88406	110.5	65	21.6961	73	0
2571	0	41	0	11	12	55.2	0	8	1.09129	4.70652	1.02739	4.9	1	1	89	4.94039	88	55.5	21.5087	75.2	0
2572	1	36	0	18	18	66.5	0	18	1.1999	5.35302	1.19674	4.9	2	1	91	5.05141	109	67	22.2707	78.3	0
2573	1	41	1	90	95	83.1	0	120	0.915444	5.48232	4.26762	4.4	4	2	91	5.05141	124.5	82	28.6195	94.5	1
2574	0	47	0	15	31	43.3	1	13	2.33257	4.99098	0.30483	5.8	1	1	91	5.05141	111.5	74	16.8929	59	0
2575	0	45	0	13	16	52.2	1	9	2.00932	4.55136	0.39515	4.4	1	1	92	5.10692	103	68	20.5961	71	0
2576	0	42	0	11	9	49.9	0	7	1.29817	4.9134	1.11771	5.5	1	1	98	5.43998	88.5	58.5	20.9861	71	0
2578	0	62	0	22	19	46.9	0	15	2.50842	8.9217	0.71127	5.9	1	1	106	5.88406	138	91.5	18.6687	69	0
2579	0	44	0	13	15	50.2	0	12	1.76365	5.09442	0.32741	4.7	1	1	87	4.82937	102	56.5	20.16	65	0
2580	0	43	0	15	15	42.5	0	13	1.9214	7.31838	0.85804	5	1	1	87	4.82937	130.5	83.5	18.4923	63.8	0
2581	0	48	0	53	28	50.7	1	43	2.14379	5.01684	0.75643	4.9	2	1	104	5.77304	134.5	81	19.4385	68	0
2582	0	41	0	14	13	54.7	0	7	1.82572	5.66334	0.39515	5.2	1	1	73	4.05223	105.5	52.5	23.5514	74	0
2584	0	67	0	14	16	47.4	0	10	1.82313	6.23226	1.02739	5.4	1	1	98	5.43998	116.5	73	20.1958	61.3	0
2585	1	40	1	60	34	78.8	0	63	1.85675	6.02538	1.55802	5.248	1	1	98	5.43998	116	75.5	26.7292	93.7	1
2586	0	57	0	19	17	57.4	0	10	1.34731	6.38742	1.16287	5.5	1	2	86	4.77386	123	81	25.0084	80.3	1
2588	1	38	1	45	30	79.3	0	46	1.24645	7.47354	4.24504	5.5	2	1	99	5.49549	133.5	77	27.3429	86	0
2589	1	45	1	46	30	68.9	0	43	1.0706	5.79264	0.86933	5.4	3	2	102	5.66202	131.5	89	22.3445	80.2	0
2591	1	50	0	17	19	67.4	1	24	1.38868	4.99098	0.51934	5.2	3	2	104	5.77304	132	83.5	24.5479	87	0
2592	1	43	0	16	17	59.7	0	13	1.293	4.08588	0.41773	5.1	2	1	96	5.32896	114	63.5	20.5606	73.4	0
2593	1	40	0	61	35	78.4	0	75	1.82054	5.92194	0.66611	5.35	4	3	99	5.49549	123	71.5	29.8735	99.5	1
2594	1	35	0	13	18	61.7	0	12	1.25421	3.59454	0.28225	4.8	1	3	88	4.88488	126.5	80.5	19.8284	72.5	0
2595	1	53	1	28	23	64.3	0	55	0.897342	5.63748	2.46122	5.1	4	2	97	5.38447	177.5	107.5	23.9069	80.8	0
2596	1	50	0	13	13	80.1	0	30	1.06802	5.22372	1.73866	5	2	3	104	5.77304	111	70	25.8001	91.4	1
2597	1	43	0	21	22	67	0	13	1.17922	5.74092	0.86933	5.2	1	1	93	5.16243	115.5	71.5	22.2318	77.6	0
2599	1	42	1	12	14	71.3	1	26	1.19215	4.73238	1.10642	5.5	1	3	105	5.82855	101	63	22.5795	76.4	0
2600	1	45	1	31	34	61.4	0	60	1.23611	5.172	0.95965	5.2	1	3	96	5.32896	107	71	21.146	79	0
2603	1	48	1	18	12	76.1	0	24	1.44299	5.66334	0.74514	5	3	3	93	5.16243	117	79.5	24.5674	88.5	0
2604	0	58	0	12	24	51.5	0	24	1.37058	6.64602	0.64353	5.4	1	1	87	4.82937	119	64.5	21.271	77.5	0
2606	1	50	0	23	12	68.2	1	55	1.1275	4.73238	1.3548	4.9	2	3	100	5.551	116	75	23.5432	84	0
2607	0	49	0	11	13	59.4	0	11	2.43601	6.38742	0.57579	5.6	2	1	94	5.21794	110	70	21.7128	83.5	1
2608	0	50	0	18	18	46.4	0	17	1.99898	5.32716	0.42902	5.2	1	1	88	4.88488	97.5	61.5	17.8783	60.5	0
2609	1	45	0	35	32	56.8	0	72	1.08353	5.74092	3.81602	4.942	2	3	92	5.10692	123.5	76.5	19.1996	74.2	0
2612	1	49	1	30	27	75.5	0	133	0.680118	4.42206	4.19988	4.7	3	2	91	5.05141	131.5	87	25.6995	91.2	1
2614	1	41	0	40	25	74	0	15	0.799074	3.90486	0.80159	5	2	2	93	5.16243	123	77	23.0439	82	0
2618	1	54	1	23	19	68	0	22	0.89217	5.45646	2.91282	5.4	3	3	103	5.71753	115	73.5	21.9774	85	0
2621	1	56	1	24	18	73.2	1	16	0.874068	6.15468	1.61447	5.4	1	1	104	5.77304	112.5	71	28.1347	94.2	1
2622	1	46	0	33	24	84.5	0	21	1.06543	4.7841	0.89191	4.9	4	1	101	5.60651	129.5	84.5	25.2322	88	0
2624	0	38	0	14	10	48.3	0	25	1.39127	4.5255	1.23061	4.7	1	1	88	4.88488	90.5	56.5	19.6953	63.7	0
2625	0	38	0	10	10	55.6	0	9	2.01449	5.4306	0.48547	5.2	1	2	85	4.71835	101.5	60.5	22.7883	82.5	1
2626	0	46	0	18	14	62.1	1	11	1.3111	6.3357	1.10642	5.5	1	1	90	4.9959	110	68	23.6626	82.8	1
2627	0	43	0	15	13	49.9	0	12	1.62142	4.11174	0.41773	5.2	1	1	85	4.71835	108.5	64	19.4435	67.5	0
2629	0	42	0	12	17	75.5	0	12	1.26455	5.22372	0.44031	5.2	1	1	97	5.38447	123.5	69.5	27.3328	90	1
2631	1	42	1	26	23	69.8	1	21	1.28007	6.10296	1.70479	4.9	1	3	93	5.16243	100.5	66.5	25.0878	82.7	0
2632	1	47	0	8	14	70.4	0	10	1.28783	3.90486	0.76772	5.2	1	3	87	4.82937	139	91	23.4952	81.5	0
2633	1	53	1	17	19	63.5	1	21	1.31886	6.62016	2.83379	5.5	4	2	101	5.60651	130	83	24.1066	81	0
2634	1	46	1	30	16	87	0	26	1.05509	7.44768	2.23542	5.4	1	1	100	5.551	115.5	74	29.442	92	1
2635	0	42	0	11	12	51.1	0	11	1.65504	5.63748	0.74514	4.9	1	1	92	5.10692	113	69	20.5214	65.5	0
2636	0	51	0	17	15	46.9	0	51	3.1032	6.5943	0.44031	5.3	1	1	83	4.60733	107.5	62	17.6305	70	0
2637	0	52	0	13	18	62.7	0	9	1.07319	4.08588	0.62095	5.1	1	1	85	4.71835	128	73	23.4548	84.6	1
2638	1	46	0	13	13	65.5	0	19	1.3292	4.55136	0.76772	4.6	4	3	82	4.55182	108	68.5	22.7983	78	0
2640	1	53	1	12	12	81.8	0	19	1.0163	5.61162	1.94188	5.2	3	3	103	5.71753	147	90.5	27.2683	100	1
2649	0	47	0	17	18	67.3	0	18	1.17404	4.57722	1.15158	4.7	1	3	94	5.21794	106	74	25.2682	89	1
2650	1	45	1	65	32	76.9	0	37	0.9051	5.4306	2.33703	5.2	1	3	94	5.21794	131	81	23.3696	88	0
2651	1	43	0	19	17	54.5	0	19	1.49729	4.62894	0.38386	4.9	4	3	96	5.32896	97.5	61	19.6357	72	0
2652	1	43	0	14	10	48.2	0	12	1.39127	3.879	0.66611	4.8	1	2	95	5.27345	117	75	19.1138	67.7	0
2654	1	46	0	10	14	72.4	0	10	1.29817	3.93072	0.42902	5.1	3	3	94	5.21794	114.5	68	24.7598	81.5	0
2655	1	49	0	22	21	61	0	16	0.718908	3.54282	1.29835	5.1	2	1	101	5.60651	122.5	78	21.4593	79.5	0
2657	1	53	1	23	19	61.9	0	18	1.21801	6.80118	1.09513	5.7	1	2	103	5.71753	137	92	22.9306	82.7	0
2659	0	42	1	21	20	89.6	0	28	1.29559	5.74092	1.4677	5.9	1	1	96	5.32896	138.5	84	31.0035	101	1
2662	1	45	0	16	25	46.7	0	12	1.85158	4.0083	0.77901	5.146	2	3	99	5.49549	113.5	70	16.2738	65.5	0
2664	1	50	0	22	22	61.3	0	17	1.55419	4.5255	0.99352	4.5	2	2	90	4.9959	140	87.5	21.3616	77	0
2665	1	51	0	18	15	60.7	0	16	1.34472	5.5599	0.73385	5.1	1	2	101	5.60651	115	72.5	21.4045	76.4	0
2666	1	49	1	42	19	65.4	0	37	0.987852	4.88754	1.59189	5.1	1	1	98	5.43998	100.5	67	25.0435	82	0
2667	1	48	1	41	24	76.2	0	29	0.95682	5.6892	1.97575	5.2	1	2	98	5.43998	137	94.5	25.0531	89.8	0
2668	1	58	0	13	18	58.2	1	12	1.58263	5.27544	0.77901	4.9	3	2	96	5.32896	116	60	19.179	74.4	0
2669	0	31	0	10	13	55.6	0	9	1.91364	5.19786	1.08384	5.2	1	2	85	4.71835	94	56	20.2747	71	0
2670	0	48	0	16	19	49.2	0	11	1.88778	6.7236	0.42902	5.3	1	1	95	5.27345	117	72.5	21.1002	75	0
2671	0	33	0	30	16	53.2	0	18	1.26455	6.80118	0.9032	5	1	1	82	4.55182	128.5	90.5	23.6444	68	0
2672	1	35	0	14	15	67	0	11	1.25421	5.06856	1.0161	5	1	3	89	4.94039	121	73	21.4829	76	0
2674	1	59	0	14	18	72.6	0	15	1.39127	5.61162	1.70479	5.2	3	2	75	4.16325	118	78	24.1178	88.3	0
2676	0	56	0	19	14	53.6	0	9	2.22137	6.02538	0.41773	5.4	1	2	73	4.05223	116.5	74	21.0426	67.3	0
2678	1	45	0	16	12	72	0	11	0.871482	4.42206	1.42254	4.5	4	1	94	5.21794	114	73.5	24.8842	86.8	0
2679	1	34	0	20	20	67.9	0	17	1.46885	4.0083	0.30483	5.5	1	1	100	5.551	114.5	72	19.6688	71.5	0
2680	1	55	0	10	11	48.7	0	22	1.16887	4.93926	0.75643	5.5	4	3	105	5.82855	113.5	71	17.4621	69	0
2681	1	56	1	53	25	83.2	0	42	1.02923	5.19786	0.83546	4.9	1	3	95	5.27345	121	78.5	26.5869	98.3	1
2682	0	35	1	17	15	81.9	0	19	1.1818	5.8185	1.56931	4.534	1	1	100	5.551	133.5	80.5	31.596	97.5	1
2683	1	38	0	13	10	73	0	16	0.830106	4.88754	1.32093	4.7	1	3	81	4.49631	109	68	22.7579	80.4	0
2684	1	34	1	21	16	74.4	0	26	1.10164	6.02538	1.99833	5	2	2	95	5.27345	125	79.5	23.641	84.5	0
2685	0	56	0	19	15	42.8	0	7	1.6447	5.63748	1.09513	5.4	1	1	95	5.27345	109.5	64.5	17.6777	58	0
2686	1	60	1	29	21	59.8	0	10	0.985266	3.93072	0.46289	6.1	1	3	105	5.82855	113.5	69.5	22.2881	82	0
2687	0	41	0	8	14	49.3	0	8	1.44557	5.0427	0.59837	4.6	1	1	81	4.49631	94	58.5	17.635	63.5	0
2688	1	56	0	22	25	61.1	0	10	0.967164	4.99098	1.129	4.9	1	1	89	4.94039	123.5	79	18.7537	72	0
2690	1	60	0	17	15	69.8	1	30	0.99561	6.5943	0.71127	4.9	1	2	105	5.82855	112	77	25.8886	90.6	1
2691	1	54	0	17	17	64.6	0	11	1.01113	3.85314	0.9032	5.1	1	3	108	5.99508	89	60.5	21.6595	80	0
2692	1	39	0	33	15	69.7	0	18	0.729252	5.61162	1.32093	4.6	1	2	89	4.94039	105.5	70	23.8364	81	0
2693	0	37	0	32	48	50.2	0	17	1.89554	5.76678	0.37257	4.6	1	1	80	4.4408	110.5	62	20.2626	74	0
2695	1	43	1	27	15	96	1	85	1.10422	4.21518	2.08865	4.8	2	1	93	5.16243	151.5	92.5	30.4358	99.6	1
2696	1	49	1	21	11	61.7	1	17	1.09905	6.10296	0.68869	5.6	1	1	96	5.32896	107.5	69	21.0759	82	0
2698	1	41	1	28	19	75.2	0	20	0.993024	4.3962	0.97094	5.146	1	3	91	5.05141	127	83.5	24.9527	91.6	1
2699	1	50	0	21	18	61.1	0	23	1.32403	5.9478	2.17897	5.2	1	3	93	5.16243	116.5	77.5	22.1197	79	0
2700	0	50	1	20	10	80	0	15	0.95682	5.84436	1.67092	5.7	1	1	102	5.66202	158	94	32.1274	96.5	1
2701	0	47	0	11	20	66.5	0	9	1.33179	6.3357	0.75643	5.6	1	1	85	4.71835	102.5	64	26.1725	84.3	1
2702	0	41	0	7	10	46	0	11	1.76365	4.86168	0.60966	4.6	1	1	88	4.88488	99.5	61.5	21.2874	61.3	0
2703	1	43	0	21	21	56.7	0	13	1.63952	5.63748	0.97094	4.7	2	2	93	5.16243	106	64	20.7008	71.5	0
2704	1	42	1	40	22	61.1	0	21	1.17146	6.05124	2.74347	5.86	1	3	91	5.05141	107	67.5	21.6999	76.2	0
2705	0	47	0	14	11	60.5	0	10	0.669774	5.172	1.44512	5.4	1	1	87	4.82937	95.5	58.5	23.2534	74.5	0
2706	1	54	0	31	23	63.9	0	60	1.60332	5.6892	1.15158	5.2	1	1	105	5.82855	115	79	22.2676	80	0
2707	1	38	0	22	17	68.1	0	13	1.25162	5.09442	0.37257	4.8	1	1	96	5.32896	97	60.5	22.0599	76.4	0
2709	1	37	1	35	23	74.6	0	19	1.09129	5.97366	1.38867	5	1	3	99	5.49549	110	65	26.5894	89	0
2710	1	34	1	7	8	70.9	0	11	0.669774	3.90486	0.65482	4.8	1	3	94	5.21794	110.5	67	22.6564	81	0
2711	1	37	1	75	30	78.9	0	37	0.912858	6.12882	2.21284	5.6	1	2	109	6.05059	133.5	86	26.8569	93	1
2714	0	41	0	7	14	54.5	0	12	1.1999	4.68066	0.97094	5	1	1	93	5.16243	120	76	24.5155	73.2	0
2716	0	50	0	14	21	51.1	0	13	1.09388	5.66334	2.30316	5.146	1	1	96	5.32896	109	65.5	20.3405	78.5	0
2717	1	46	0	35	19	78.3	0	43	1.08353	5.97366	2.63057	5.4	1	2	104	5.77304	136	84	26.0414	88.7	0
2718	0	40	0	15	16	52.8	0	9	1.55677	5.01684	0.71127	5	1	1	82	4.55182	106.5	73.5	20.7806	69	0
2719	1	51	0	38	21	71.9	1	21	1.46885	7.1115	0.85804	5.2	1	3	104	5.77304	105.5	64	25.6271	89.8	0
2720	1	52	1	26	18	69.6	0	42	1.38092	5.89608	1.14029	5.2	3	1	105	5.82855	125	80.5	24.083	90.7	1
2721	1	60	0	17	12	62.1	1	12	1.24904	4.08588	0.55321	6	1	2	109	6.05059	117	76	21.9503	74.5	0
2722	0	29	0	11	16	37.6	1	8	1.66538	4.75824	0.64353	5	1	1	94	5.21794	99	60	16.5343	55.5	0
2724	1	46	1	21	21	69.7	0	17	1.02664	4.47378	1.39996	5.5	3	2	104	5.77304	133.5	90.5	24.061	85	0
2725	1	37	1	24	16	68.4	1	20	1.23869	5.8185	1.08384	5.1	1	3	91	5.05141	112.5	67.5	25.0026	87.8	0
2726	0	54	1	11	19	64.8	1	13	1.14301	4.93926	2.17897	5.2	1	1	87	4.82937	115.5	69.5	23.6295	76.6	0
2727	1	49	0	13	16	62.3	0	19	0.843036	4.44792	2.13381	5.5	4	3	109	6.05059	113.5	74.5	22.446	79.5	0
2728	1	54	1	26	26	78.3	0	37	1.26973	6.7236	1.84027	4.7	1	3	84	4.66284	122.5	76.5	26.4056	91.2	1
2729	0	44	0	18	14	65.3	0	15	1.11198	4.80996	0.9032	5.5	2	1	92	5.10692	106	64	24.1313	75.6	0
2730	1	54	0	16	16	68.9	0	15	1.84382	5.79264	0.9032	5	3	3	86	4.77386	92.5	63	23.128	85	0
2732	1	56	1	19	19	76.1	0	14	1.19215	7.03392	2.9354	5.9	1	3	101	5.60651	94.5	61.5	26.6763	95	1
2736	0	43	0	9	9	58.2	0	11	1.60849	4.55136	0.42902	5.2	1	1	93	5.16243	103	62	22.2589	73	0
2737	0	53	0	6	10	50	0	9	1.0344	4.6548	0.63224	5.1	1	2	79	4.38529	90	58.5	20.3886	68.2	0
2738	1	55	0	31	23	69.8	1	30	1.20508	4.88754	0.80159	5.7	2	2	109	6.05059	113.5	77	24.6426	77.6	0
2739	0	41	0	17	15	54.1	0	11	1.34472	3.98244	0.25967	5.2	1	1	82	4.55182	103	65	20.2377	72	0
2740	0	52	0	14	24	55.4	0	13	1.293	6.30984	0.62095	5.5	1	1	83	4.60733	135	84.5	22.3615	81.5	1
2742	0	58	0	15	16	52.5	1	13	1.88519	5.74092	0.25967	5.5	1	2	91	5.05141	94.5	65.5	21.8522	82	1
2744	1	45	0	16	19	78.9	0	16	1.28007	4.73238	1.00481	4.7	2	2	100	5.551	120	81.5	24.2978	85	0
2745	1	38	0	25	20	58.6	1	23	1.51022	4.57722	0.53063	4.9	2	1	85	4.71835	96.5	60	21.4204	73	0
2746	0	50	0	17	17	56	0	13	1.90588	5.63748	0.2258	5	1	1	83	4.60733	102	70	20.3468	68.5	0
2747	1	51	0	19	13	61.4	0	16	1.02147	5.0427	1.02739	4.7	1	3	89	4.94039	137	94	22.8009	77.7	0
2748	1	49	0	23	16	56.1	0	20	1.64987	5.5599	1.28706	5.4	1	3	99	5.49549	115	65	20.2608	76	0
2751	1	64	0	19	18	54.7	1	35	1.82572	5.9478	2.19026	4.8	3	2	84	4.66284	116.5	74	20.9203	74	0
2752	1	46	0	15	14	60.6	0	16	1.47919	4.6548	0.39515	4.8	3	1	97	5.38447	107.5	64	20.9689	80.5	0
2754	0	40	0	14	8	54.8	1	9	1.87226	5.87022	0.66611	5.5	1	2	83	4.60733	96.5	56	20.6509	64.3	0
2756	0	59	0	15	17	54.8	0	8	1.38351	4.73238	1.10642	5.5	1	1	94	5.21794	114	71.5	23.0469	85.5	1
2758	0	57	0	13	11	47.8	0	16	1.19732	4.75824	0.36128	5	1	1	86	4.77386	90.5	56.5	18.9075	67	0
2759	1	57	0	14	16	62.5	1	22	0.791316	4.21518	2.94669	5.1	1	3	89	4.94039	126.5	78.5	22.3567	84	0
2760	1	57	0	27	24	51.9	1	28	2.00415	4.24104	0.57579	5.1	1	1	87	4.82937	128	83.5	20.5035	70.2	0
2761	1	43	1	47	25	83.8	1	24	1.29817	4.5255	0.80159	4.8	3	1	102	5.66202	117	79.5	26.4784	92	1
2762	1	42	0	16	18	57.8	0	13	0.654258	4.06002	0.41773	4.7	1	3	98	5.43998	105	66	20.9755	79.5	0
2763	1	40	0	14	14	56.9	0	9	1.7921	4.2669	0.60966	4.8	1	1	88	4.88488	121.5	78	19.8049	75.5	0
2764	0	39	0	27	17	55.8	1	11	1.49988	3.67212	0.13548	4.8	1	1	88	4.88488	102	59.5	22.6956	67.2	0
2765	1	40	0	14	13	59.1	1	9	0.845622	4.47378	0.66611	4.9	1	2	82	4.55182	96	64.5	20.7416	73	0
2766	1	53	0	26	22	67.7	0	50	0.946476	4.47378	0.6774	4.6	2	2	91	5.05141	116	74.5	23.9867	90.3	1
2767	0	56	0	13	11	60.4	0	13	0.786144	4.7841	1.90801	5.5	1	1	93	5.16243	135.5	77.5	23.2438	80.8	1
2768	1	54	0	21	16	78.3	0	15	1.24904	5.53404	1.26448	4.9	2	3	102	5.66202	113.5	75.5	25.9515	87	0
2769	1	37	0	16	22	71.9	0	24	0.850794	3.7497	2.4838	5.2	1	2	101	5.60651	121.5	73	22.8466	75.5	0
2770	1	47	1	68	31	59.3	0	31	1.09388	6.15468	0.85804	5.4	1	1	90	4.9959	117	71	22.9056	80	0
2772	0	36	0	11	18	43.6	0	7	1.40937	4.99098	0.72256	4.84	1	1	89	4.94039	105.5	60	17.3551	64	0
2773	0	44	0	13	20	42.7	1	8	1.70417	5.09442	0.36128	5.4	1	1	81	4.49631	105	63	16.6173	63.8	0
2774	1	38	0	30	17	79.7	0	77	1.33696	5.40474	1.52415	5.4	1	1	100	5.551	124	83	25.3537	87.7	0
2775	0	35	0	11	12	54.3	0	7	1.8283	4.70652	0.36128	4.9	1	1	84	4.66284	101	62	20.2629	66.7	0
2776	1	46	0	17	9	80	1	9	1.56194	4.2669	0.63224	5	1	1	90	4.9959	102.5	66.5	25.0519	87.5	0
2777	1	42	0	24	20	68.7	0	12	1.11198	5.89608	0.9032	5.2	1	3	90	4.9959	105.5	67	24.2543	80	0
2778	1	40	0	18	25	50.4	0	26	1.71193	5.14614	1.45641	5.146	3	3	91	5.05141	116	78.5	18.29	69	0
2779	0	59	0	22	28	53.6	0	12	1.51022	5.6892	0.72256	5.2	1	1	91	5.05141	104	64.5	22.2526	76.5	0
2781	0	56	0	18	13	60.6	1	10	1.17922	5.58576	1.0161	5.6	1	1	95	5.27345	89	58	24.0613	79.9	0
2782	1	36	0	17	22	67.2	0	18	1.55419	4.16346	0.51934	5.146	1	1	105	5.82855	120	72.5	23.8095	73.7	0
2783	1	39	1	26	18	76.6	0	28	0.73701	4.99098	3.26281	5.1	3	1	90	4.9959	127.5	82	24.7851	84.6	0
2784	0	40	0	9	15	54.9	0	8	1.4404	6.465	1.76124	5.2	1	1	95	5.27345	143.5	93	22.1596	80.4	1
2785	1	40	1	34	30	65.2	0	21	1.18956	6.54258	0.86933	5.5	2	1	92	5.10692	107.5	71.5	22.4284	82	0
2786	1	40	0	16	16	62.3	0	16	1.18956	5.32716	1.02739	5.2	1	1	92	5.10692	93.5	62	22.0997	79	0
2787	1	33	0	14	10	79.9	0	14	1.02923	4.5255	1.00481	4.6	1	3	87	4.82937	98	65.5	25.6482	85.3	0
2792	1	44	0	12	12	70.2	1	12	1.04216	5.24958	1.85156	4.5	2	3	99	5.49549	106	63.5	22.057	78.4	0
2793	1	37	0	20	31	70	0	21	1.35506	5.74092	0.93707	5.2	2	1	88	4.88488	131.5	83	22.9095	79	0
2794	0	39	0	15	13	61.8	0	11	1.3111	5.0427	1.11771	5.2	1	1	106	5.88406	108.5	63	24.3532	81.5	1
2797	1	40	0	22	17	52.4	0	14	1.78434	5.172	0.95965	5.1	1	3	96	5.32896	128.5	78.5	18.6545	67.5	0
2799	0	57	0	17	14	56	1	13	1.77917	5.79264	1.20803	5.4	1	1	89	4.94039	109	68.5	23.3091	67.8	0
2801	1	40	0	20	15	56.2	0	29	1.40161	4.73238	0.9032	4.7	1	2	95	5.27345	118	73	20.1755	77.8	0
2802	0	52	0	23	20	47.3	1	34	1.30852	5.40474	1.0161	5.5	1	2	85	4.71835	101.5	58	19.6878	70	0
2803	0	52	0	31	29	44.2	1	14	2.52135	6.10296	0.40644	5.2	1	1	81	4.49631	110.5	72.5	17.7055	61	0
2804	1	43	0	35	26	61.4	0	74	1.44299	5.22372	1.9193	4.4	2	1	81	4.49631	102	66	22.6076	91.8	1
2805	0	39	0	6	11	56.1	0	7	1.54901	3.4911	0.95965	5.4	1	1	87	4.82937	140.5	91	21.8867	69.3	0
2806	1	46	0	11	15	59.6	0	27	1.38351	4.21518	0.77901	5.4	4	3	94	5.21794	142	98	18.9169	72.5	0
2807	1	39	0	14	11	67.6	0	19	1.03699	3.64626	0.75643	4.7	2	3	89	4.94039	104	71	22.1493	78	0
2808	0	35	0	14	19	49.2	0	10	2.24206	6.28398	0.59837	4.6	1	1	86	4.77386	104	71	20.9081	69.5	0
2809	0	38	0	11	10	45.3	0	7	1.67831	5.5599	0.54192	5.1	1	1	90	4.9959	105	68.5	17.9186	58	0
2810	0	35	0	14	18	55.7	0	10	1.26973	5.09442	0.60966	4.942	1	2	94	5.21794	108.5	69	20.5337	80.5	1
2811	0	37	0	9	10	67.7	0	10	1.22059	4.16346	0.32741	5.5	1	1	92	5.10692	123.5	79	26.6114	88	1
2812	1	55	0	19	15	61.9	1	17	1.78693	4.96512	1.16287	4.9	2	2	86	4.77386	108	73	21.6473	70	0
2814	1	40	0	29	22	54.2	0	12	1.41713	4.96512	0.89191	4.8	1	2	87	4.82937	109.5	65	18.257	66.6	0
2815	1	60	0	17	19	62.2	1	22	1.37834	5.5599	1.20803	5.2	2	3	84	4.66284	133.5	70	22.038	78.9	0
2816	1	40	0	37	22	63.9	0	22	0.74994	6.51672	1.55802	5.1	1	3	91	5.05141	118.5	76.5	24.5602	80.5	0
2817	1	45	0	16	14	58.7	1	18	1.24645	4.03416	0.5645	4.9	1	1	88	4.88488	113	71	20.9223	75	0
2818	1	37	0	24	9	66.5	0	17	0.778386	6.43914	2.58541	5.4	1	3	101	5.60651	118	77.5	23.0375	77.5	0
2819	1	46	1	35	25	73.4	0	30	1.02406	4.68066	1.17416	5.2	4	2	107	5.93957	131.5	84.5	25.19	83	0
2820	1	41	0	12	9	58.6	1	13	0.80166	4.11174	0.99352	5	1	3	92	5.10692	114.5	61	18.433	69.3	0
2821	0	37	0	35	27	45.2	0	34	1.73262	4.80996	0.80159	5.3	1	1	92	5.10692	99.5	52.5	19.0836	71	0
2822	0	34	0	10	15	40.9	0	9	1.45592	4.3962	0.23709	5.4	1	1	76	4.21876	102	65	17.5406	59.4	0
2823	0	33	0	11	14	56.1	0	14	1.65245	3.69798	0.37257	4.636	1	1	87	4.82937	100	64	20.8836	67	0
2824	0	37	0	10	11	52.1	0	6	1.30076	4.3962	0.84675	4.8	1	1	92	5.10692	107.5	64.5	20.8173	64	0
2825	1	52	0	12	20	68.1	0	13	1.04992	4.68066	0.73385	5.4	3	1	92	5.10692	126.5	82.5	24.4768	80	0
2826	0	47	0	9	8	74.3	0	20	1.34213	4.83582	0.48547	5	1	1	97	5.38447	118	55	29.6127	91	1
2829	1	36	0	21	24	66.7	0	20	1.08612	4.49964	0.80159	5	1	1	101	5.60651	116	74	20.9573	74.5	0
2830	0	48	0	9	16	47.9	1	7	2.26534	5.37888	0.65482	5.1	1	2	87	4.82937	105.5	71	17.4458	66.2	0
2833	1	60	0	12	14	49.2	0	10	0.961992	5.19786	0.97094	5.2	1	1	90	4.9959	114.5	66	20.8809	73.5	0
2834	1	42	0	27	18	70.6	0	18	1.06285	6.82704	1.6935	5.4	1	3	88	4.88488	109	74	24.807	88	0
2836	1	41	1	53	23	63.3	0	25	0.985266	6.28398	1.82898	5.6	1	3	102	5.66202	108	70	22.7789	78	0
2837	1	40	0	13	16	72.5	1	32	1.40678	5.66334	1.25319	4.84	3	2	91	5.05141	125.5	84.5	24.3929	81	0
2838	1	40	0	30	20	75.3	0	64	1.5697	5.8185	1.21932	5.1	2	3	93	5.16243	111.5	72.5	25.7214	88	0
2840	1	41	0	18	13	57.3	0	35	1.01888	6.49086	2.77734	5.1	1	3	97	5.38447	125	77.5	21.0468	69.5	0
2841	1	40	0	20	14	60.9	0	25	1.09129	4.08588	0.75643	5.4	1	3	107	5.93957	105.5	62	19.7051	72.3	0
2842	0	41	0	9	10	57.6	0	8	1.82054	5.71506	0.24838	5	1	1	83	4.60733	103.5	62.5	22.2767	75	0
2844	1	40	1	47	27	82.7	0	17	1.26714	5.50818	1.23061	5	1	2	89	4.94039	116.5	70	28.4817	101.8	1
2845	0	55	0	17	19	55.4	0	17	2.28861	6.465	0.81288	5.6	1	1	99	5.49549	147.5	86	20.9799	72.5	0
2846	0	50	0	16	17	60.8	0	26	1.35765	4.31862	0.40644	5.4	1	1	89	4.94039	110	74.5	24.7925	84	1
2847	0	56	0	7	14	60.9	0	19	1.62401	7.03392	1.82898	5.4	1	1	100	5.551	149	90.5	25.0568	79	0
2848	0	51	1	18	13	57.6	0	10	1.33955	5.14614	0.6774	5.5	1	2	93	5.16243	106.5	68.5	23.6383	71.5	0
2849	1	47	0	23	13	71.1	0	18	0.804246	4.93926	1.28706	5.248	1	3	96	5.32896	115.5	80.5	26.7277	92.7	1
2850	1	41	0	17	15	46.1	0	20	1.45333	4.7841	0.2258	4.9	2	3	88	4.88488	91	55.5	18.0982	66	0
2851	0	50	0	22	22	47.4	0	24	1.93433	5.76678	0.86933	5.1	1	1	88	4.88488	105.5	66.5	19.6028	71	0
2852	0	52	0	13	14	45.6	1	12	1.64987	4.9134	0.32741	4.8	1	1	78	4.32978	101.5	68.5	17.5048	68.6	0
2853	1	41	0	20	16	70	0	34	1.44557	5.76678	1.02739	5	1	1	99	5.49549	123.5	75.5	22.9883	79	0
2854	1	40	0	19	14	63.6	0	41	1.45333	5.4306	1.51286	4.9	2	3	101	5.60651	114	71	22.3739	81	0
2855	1	41	0	19	15	63.1	0	23	1.10422	6.05124	0.83546	4.5	1	1	91	5.05141	110	70	19.8485	76	0
2857	1	46	0	18	11	69	0	23	1.15336	7.18908	1.38867	4.8	1	3	106	5.88406	94.5	55	23.6246	80	0
2858	1	40	0	20	9	68	0	19	1.43523	5.09442	0.60966	4.9	1	3	100	5.551	105.5	61	23.4466	78.5	0
2861	1	56	0	13	15	63.3	0	26	1.65504	5.22372	0.48547	5.4	1	3	101	5.60651	128	83	21.1745	75.5	0
2862	0	45	0	19	19	57.2	0	12	2.18	4.9134	0.40644	4.7	3	1	100	5.551	95	63	22.6257	63.5	0
2867	1	55	0	18	17	84.9	1	17	0.977508	4.21518	0.77901	5.248	3	3	99	5.49549	109.5	76	26.2037	87.2	0
2868	1	45	0	16	15	69.3	0	20	1.49471	3.93072	0.73385	4.8	4	3	108	5.99508	106.5	67.5	23.5342	78.5	0
2869	1	40	0	20	13	62.5	0	18	1.63435	5.63748	0.6774	5	3	3	104	5.77304	102.5	68	21.8571	79	0
2870	1	40	0	16	10	55.6	0	14	1.07836	5.3013	0.75643	4.9	3	3	100	5.551	108	69.5	18.1551	73	0
2871	1	45	0	13	20	66.4	0	15	1.55677	4.75824	0.86933	5.1	4	2	87	4.82937	146	95	22.6284	73	0
2872	1	45	0	17	11	71.4	0	15	1.38092	7.2408	1.63705	5.1	1	3	100	5.551	135	84.5	24.3323	81	0
2873	0	49	0	10	13	54.4	1	8	1.48695	4.6548	0.62095	5.5	1	1	97	5.38447	119.5	74	20.0545	64.2	0
2874	0	45	0	21	22	60	0	10	1.5154	5.06856	0.47418	5.5	1	1	103	5.71753	108	65	24.249	73.8	0
2875	0	45	0	14	15	76.9	0	19	1.39903	4.9134	0.95965	4.7	1	1	92	5.10692	125	82	29.704	88	1
2876	1	46	0	32	23	77.3	0	27	1.06543	6.2064	0.77901	5.8	2	2	102	5.66202	128	82	26.343	90.5	1
2880	0	55	0	17	21	58	0	16	1.15077	7.1115	0.92578	5.8	1	1	97	5.38447	108	68.5	24.0793	78	0
2881	1	43	1	19	23	72.7	0	13	1.25938	6.10296	1.42254	5.1	1	2	94	5.21794	173.5	109	27.1624	85.6	0
2883	1	44	0	39	20	75.5	0	46	0.93096	4.86168	1.47899	4.8	2	2	88	4.88488	113.5	67.5	23.6163	86.8	0
2884	0	40	0	11	13	38.6	1	7	1.98346	4.21518	0.5645	5.1	1	1	96	5.32896	94.5	60	18.0343	56	0
2885	1	49	0	32	20	67.8	0	25	1.13784	4.7841	1.30964	4.9	3	2	98	5.43998	111.5	70.5	25.6442	87	0
2889	1	45	0	17	9	64.5	0	15	0.91803	4.57722	1.16287	5.7	2	3	103	5.71753	120.5	84	23.7778	83	0
2893	0	54	0	17	18	65.7	1	12	1.5335	4.9134	0.89191	5.5	1	1	93	5.16243	143	87	23.4172	76	0
2894	0	56	0	14	24	37.9	0	10	1.83865	4.68066	0.30483	5.758	1	1	89	4.94039	107.5	67	15.2978	55.5	0
2896	1	46	0	17	13	59.5	0	37	1.04216	5.53404	1.74995	5.1	3	3	104	5.77304	107	69.5	21.5664	77	0
2899	0	44	0	15	19	46.9	0	12	1.46626	4.37034	0.68869	4.5	1	1	98	5.43998	121.5	63.5	19.0514	67.5	0
2900	1	46	0	34	30	65.8	0	15	1.76624	5.76678	0.88062	5.1	1	2	102	5.66202	98.5	58.5	21.2181	74.8	0
2901	0	55	1	17	18	62.3	0	10	1.01371	5.87022	2.21284	5.4	1	1	86	4.77386	124	81.5	24.0047	80	1
2903	1	52	0	12	12	56.6	0	17	1.1637	4.57722	0.24838	5	1	3	93	5.16243	101	63	19.132	72.5	0
2905	1	48	0	33	24	67.3	0	14	1.35248	5.40474	0.77901	4.7	1	2	102	5.66202	131.5	84.5	23.178	82	0
2908	1	46	0	13	13	69.3	0	23	1.06543	4.3962	1.04997	4.9	2	2	92	5.10692	126	87.5	23.0747	86.6	0
2910	0	51	0	11	9	56.1	0	10	1.80244	7.2408	1.06126	4.9	1	1	94	5.21794	106.5	64.5	24.7022	73	0
2911	1	53	0	21	18	45.2	0	11	1.04733	3.59454	0.49676	5.1	1	1	102	5.66202	108	70	17.3084	73.1	0
2913	1	46	0	12	11	49.2	0	12	1.69642	4.47378	0.69998	5.4	1	2	87	4.82937	111.5	76.5	18.9102	67	0
2914	1	46	1	21	13	62.9	0	50	1.28007	4.9134	1.09513	5.1	4	3	99	5.49549	112	72.5	20.8954	84.5	0
2915	1	50	0	15	19	55.5	0	16	1.40678	4.06002	0.72256	4.9	2	2	101	5.60651	142	92.5	18.6515	74.5	0
2916	1	52	0	9	17	64.2	0	13	0.861138	4.55136	1.20803	4.4	1	1	86	4.77386	138.5	91	21.7009	83.5	0
2918	1	48	1	95	36	53.7	0	21	1.20249	2.586	0.25967	5.1	1	3	98	5.43998	104.5	71.5	21.6478	75.8	0
2920	0	46	0	11	19	44.5	0	11	2.06363	5.87022	0.31612	5.2	1	1	99	5.49549	118.5	78	18.3091	65	0
2923	1	51	0	24	18	65.7	0	30	0.961992	3.69798	0.34999	4.8	2	1	87	4.82937	104.5	65	21.6754	79.5	0
2924	1	47	1	33	18	78.5	0	18	1.24645	5.37888	0.72256	5	1	3	98	5.43998	116.5	77	28.08	85.2	0
2926	0	52	0	19	24	60.7	0	76	1.88778	5.35302	0.29354	5.2	1	1	96	5.32896	112.5	67.5	23.0437	79	0
2927	0	52	0	20	21	51.7	0	16	2.24465	6.93048	0.72256	5.4	3	1	86	4.77386	109	72.5	20.1198	69.3	0
2928	0	50	0	19	23	46.9	0	10	1.73779	5.50818	0.46289	5.2	1	1	77	4.27427	88.5	56	19.2225	62.1	0
2929	1	48	0	15	11	62.1	0	12	0.664602	4.5255	2.81121	5.4	1	3	97	5.38447	114.5	74	21.8722	75.7	0
2931	0	41	0	16	10	48.5	0	10	1.5516	5.01684	1.19674	5.6	1	1	93	5.16243	102.5	60	20.1613	67.2	0
2932	0	55	0	11	17	56.5	1	11	1.44557	5.32716	0.98223	5.2	1	1	99	5.49549	114.5	68.5	23.0391	76	0
2933	1	42	0	29	18	64.1	0	76	1.14818	6.15468	1.71608	5	1	1	105	5.82855	123	88	22.7925	79	0
2934	1	49	0	31	24	72.2	0	27	1.31627	5.14614	1.23061	5.2	3	3	100	5.551	133.5	87	25.1007	81.3	0
2936	0	48	0	9	18	44.4	0	12	1.3861	4.62894	0.66611	4.9	1	2	100	5.551	125	69.5	20.1069	65	0
2937	1	53	0	50	32	79.9	0	44	1.57746	5.9478	0.80159	5	4	2	98	5.43998	111.5	73.5	25.5613	90.5	1
2941	0	41	0	10	12	53.5	1	11	1.48954	5.27544	1.28706	5.1	3	2	94	5.21794	93.5	59.5	21.2959	74.6	0
2942	1	45	0	19	15	61.4	0	13	1.44557	5.01684	0.49676	4.9	2	3	89	4.94039	101.5	64	20.0949	69	0
2943	1	51	1	33	28	75	0	19	1.00595	6.43914	1.97575	5.5	1	1	91	5.05141	111.5	77.5	25.709	92.6	1
2944	0	56	0	17	17	37.2	0	25	2.30413	5.8185	0.50805	5.2	2	1	89	4.94039	92.5	61	16.0167	53.5	0
2945	0	44	1	26	25	63.4	1	22	1.58005	4.96512	1.00481	5.7	1	1	98	5.43998	114.5	73	23.4292	82.5	1
2946	0	55	0	11	9	49.4	0	14	2.88856	7.3701	0.5645	5.1	1	1	92	5.10692	132	84	20.7758	71	0
2947	0	48	0	17	17	79.2	0	40	1.49212	4.9134	0.65482	5.1	1	1	91	5.05141	131.5	82	30.1783	88.8	1
2948	1	58	0	19	19	55.6	0	13	1.60332	5.74092	0.6774	5.2	3	3	104	5.77304	125.5	79.5	19.0144	70.5	0
2949	0	54	0	16	19	52	0	9	2.59634	7.08564	0.72256	4.8	1	1	77	4.27427	103.5	66.5	20.2871	74.5	0
2952	1	58	0	17	13	59.6	0	15	1.16111	4.68066	0.39515	5.5	2	1	91	5.05141	101	63.5	20.8429	78.5	0
2953	1	62	0	16	14	73.7	0	20	1.13267	4.06002	1.10642	4.8	2	2	98	5.43998	135	88	26.1748	85.3	0
2955	1	38	0	27	21	69.1	0	25	1.06026	4.60308	1.34351	4.6	3	1	75	4.16325	102.5	55.5	20.93	82.5	0
2957	0	40	0	15	14	53.4	0	9	1.36799	4.24104	0.51934	4.6	1	1	82	4.55182	87	57	21.6642	73.6	0
2958	1	53	0	23	17	72.6	0	14	1.34989	5.6892	0.62095	5.1	1	3	102	5.66202	122	68.5	24.7413	88.6	0
2959	1	34	0	11	14	67	1	10	1.41713	5.0427	1.33222	4.9	2	2	92	5.10692	117	69	21.7283	72	0
2960	1	47	0	18	19	62.5	0	16	2.29637	5.71506	0.55321	5	2	1	99	5.49549	107.5	69.5	19.8821	75.9	0
2964	1	40	0	25	14	57.9	0	10	1.26197	5.40474	0.84675	5	1	3	97	5.38447	122.5	82	21.1134	76.8	0
2965	1	45	0	18	16	65.3	0	20	1.00078	5.76678	0.99352	4.9	1	3	95	5.27345	99.5	63.5	23.9853	89.8	0
2966	1	41	1	20	12	68.7	0	18	0.773214	4.44792	2.78863	5.1	1	3	105	5.82855	113	67.5	22.7697	85.3	0
2969	1	43	0	18	12	69.2	0	13	1.22835	6.77532	0.66611	4.7	1	1	104	5.77304	116	74	21.9392	86.1	0
2970	1	47	1	41	28	77.1	0	36	1.48178	5.12028	1.11771	4.9	3	3	97	5.38447	143.5	91.5	24.6655	93.6	1
2972	1	42	1	23	11	67.3	0	19	1.09129	5.24958	1.54673	4.7	1	1	94	5.21794	133	84	25.5492	81.5	0
2973	1	53	0	32	26	60.1	0	20	2.5498	4.49964	0.48547	5.8	4	3	106	5.88406	119.5	73.5	21.1426	81.9	0
2974	0	51	0	15	12	51.4	0	17	1.89554	6.25812	0.94836	5.5	1	3	85	4.71835	101.5	64	21.1752	66	0
2978	1	40	1	16	16	67	0	19	0.82752	4.68066	1.93059	5.9	1	3	102	5.66202	97.5	52.5	21.5561	81.2	0
2979	0	52	0	16	13	61.8	0	14	1.35248	4.75824	0.63224	5.2	1	1	91	5.05141	124.5	81	26.1943	78	0
2980	0	40	0	9	8	51.8	0	7	1.83865	3.879	0.82417	4.9	1	1	90	4.9959	105	60.5	19.7378	63	0
2981	0	59	0	12	12	54.4	1	12	1.22059	7.1115	1.47899	5.6	1	1	109	6.05059	119	75.5	23.5767	77.5	0
[truncated: 13,465 more rows]
