# Supplementary material for: The association between triglycerides and ectopic fat obesity: An inverted U-shaped curve
Source: PLoS One. 2020 Nov 30;15(11):e0243068. doi: 10.1371/journal.pone.0243068 (PMC7703893; doi:10.1371/journal.pone.0243068)
Supplement: S2 File — (ZIP) [file pone.0243068.s006.zip]

Archive with 1 entries (1 files):
- STROBE_checklist_v4_combined_PlosMedicine.docx
